# Supplementary material for: Crystal structure of bis­{μ-1-[(E)-(3-meth­oxy­phen­yl)diazen­yl]naphthalen-2-olato-κ3 N 2,O:O}bis­({1-[(E)-(3-meth­oxy­phen­yl)diazen­yl]naphthalen-2-olato-κ2 N 2,O}copper(II))
Source: Acta Crystallogr E Crystallogr Commun. 2015 Nov 7;71(Pt 12):m211–2. doi: 10.1107/S2056989015020824 (PMC4719838; doi:10.1107/S2056989015020824)
Supplement: Supplementary file 1 [file e-71-0m211-sup1.cif]

##############################################################################
#                                                                            #
# This CIF contains the data in a paper accepted for publication in          #
# Acta Crystallographica Section E. It conforms to the requirements of       #
# Notes for Authors for Acta Crystallographica Section E, and has been       #
# peer reviewed under the auspices of the IUCr Commission on Journals.       #
#                                                                            #
# Full details of the Crystallographic Information File format               #
# are given in the paper "The Crystallographic Information File (CIF):       #
# a New Standard Archive File for Crystallography" by S. R. Hall, F. H.      #
# Allen and I. D. Brown [Acta Cryst. (1991), A47, 655-685].                  #
#                                                                            #
# The current version of the core CIF dictionary is obtainable from          #
# ftp://ftp.iucr.org/pub/cif_core.dic.                                       #
#                                                                            #
# Software is freely available for graphical display of the structure(s)     #
# in this CIF. For information consult the CIF software page                 #
# http://www.iucr.org/resources/cif/software.                                #
#                                                                            #
# This file may be used for bona fide research purposes within the           #
# scientific community so long as proper attribution is given to the journal # 
# article from which it was obtained.                                        #
#                                                                            #
##############################################################################
data_global
_audit_creation_method     'WinGX routine CIF_UPDATE'
_audit_conform_dict_name     cif_core.dic
_audit_conform_dict_version     2.4.3
_journal_date_recd_electronic     2015-09-21
_journal_date_accepted     2015-11-03
_journal_name_full     'Acta Crystallographica, Section E'
_journal_year     2015
_journal_volume     71
_journal_issue     12
_journal_page_first     m211
_journal_page_last     m212
_journal_paper_category     HM
_journal_paper_doi     10.1107/S2056989015020824
_journal_coeditor_code     IS5425
_publ_contact_author_name     'Chetioui, Souheyla'
_publ_contact_author_address
;
Unit\'e de Recherche de Chimie de l'Environnement et Mol\'eculaire Structurale,
(CHEMS), Facult\'e des Sciences Exactes,
D\'epartement de Chimie,
Universit\'e Constantine 1,
Constantine 25000,
Algeria
;
_publ_contact_author_email     'souheilachetioui@yahoo.fr'
_publ_contact_author_fax     '00 (213) 775 26 65 58'
_publ_contact_author_phone     '00 (213) 775 26 65 58'
_publ_section_title
;\
Crystal structure of
bis{\m-1-[(<i>E</i>)-(3-methoxyphenyl)diazenyl]naphthalen-2-olato-\
\k^3^<i>N</i>^2^,<i>O</i>:<i>O</i>}bis({1-[(<i>E</i>)-(3-methoxyphenyl)\
diazenyl]naphthalen-2-olato-\k^2^<i>N</i>^2^,<i>O</i>}copper(II))
;
loop_
    _publ_author_name
    _publ_author_address
    'Chetioui, Souheyla'
;
Unit\'e de Recherche de Chimie de l'Environnement et Mol\'eculaire Structurale,
(CHEMS), Facult\'e des Sciences Exactes,
D\'epartement de Chimie,
Universit\'e Constantine 1,
Constantine 25000,
Algeria
;
    'Hamdouni, Noudjoud'
;
Laboratoire de Cristallographie, D\'epartement de Physique,
Universit\'e Constantine 1,
Constantine 25000,
Algeria
;
    'Bochet, Christian G.'
;
Chemistry Department,
University of Fribourg,
Chemin du Musee 9,
CH-1700 Fribourg,
Switzerland
;
    'Djukic, Jean-Pierre'
;
Laboratoire de Chimie et Syst\'emique Organom\'etallique (LCSOM)
Institut de Chimie, Universit\'e de Strasbourg, UMR 7177
F-67070 Strasbourg Cedex,
France
;
    'Bailly, Corinne'
;
Service de Radiocristallographie
Institut de Chimie, Universit\'e de Strasbourg, UMR 7177
67008 Strasbourg Cedex, France
;
data_I
_database_code_depnum_ccdc_archive 'CCDC 1434923'
_audit_creation_method     SHELXL97
_chemical_name_systematic
;\
Bis{\m-1-[(<i>E</i>)-(3-methoxyphenyl)diazenyl]naphthalen-2-olato-\
\k^3^<i>N</i>^2^,<i>O</i>:<i>O</i>}bis({1-[(<i>E</i>)-(3-\
methoxyphenyl)diazenyl]naphthalen-2-olato-\
\k^2^<i>N</i>^2^,<i>O</i>}copper(II))
;
_chemical_name_common
;
;
_chemical_formula_moiety     'C68 H52 Cu2 N8 O8'
_chemical_formula_sum     'C68 H52 Cu2 N8 O8'
_chemical_formula_iupac     '[Cu2 (C17 H13 N2 O2)4]'
_chemical_formula_weight     1236.26
_chemical_melting_point     ?
_symmetry_cell_setting     monoclinic
_symmetry_space_group_name_H-M     'P 21/n'
_symmetry_space_group_name_Hall     '-P 2yn'
loop_
    _symmetry_equiv_pos_as_xyz
    'x,y,z'
    '1/2-x,1/2+y,1/2-z'
    '-x,-y,-z'
    '1/2+x,1/2-y,1/2+z'
_cell_length_a     16.260(5)
_cell_length_b     7.707(5)
_cell_length_c     22.325(5)
_cell_angle_alpha     90
_cell_angle_beta     104.268(5)
_cell_angle_gamma     90
_cell_volume     2711(2)
_cell_formula_units_Z     2
_cell_measurement_reflns_used     2052
_cell_measurement_theta_min     3.12
_cell_measurement_theta_max     28.64
_cell_measurement_temperature     173(2)
_exptl_crystal_description     'plate'
_exptl_crystal_colour     'red'
_exptl_crystal_size_max     0.45
_exptl_crystal_size_mid     0.10
_exptl_crystal_size_min     0.04
_exptl_crystal_density_diffrn     1.514
_exptl_crystal_density_meas     ?
_exptl_crystal_density_method     'not measured'
_exptl_crystal_F_000     1276
_exptl_absorpt_coefficient_mu     0.855
_exptl_absorpt_correction_type     multi-scan
_exptl_absorpt_process_details
;
(SADABS; Bruker, 2006)
;
_exptl_absorpt_correction_T_min     0.855
_exptl_absorpt_correction_T_max     0.966
_exptl_special_details     ?
_diffrn_ambient_temperature     173(2)
_diffrn_radiation_type     MoK\a
_diffrn_radiation_wavelength     0.71073
_diffrn_radiation_source     'fine-focus sealed tube'
_diffrn_radiation_monochromator     'triumph'
_diffrn_measurement_device_type     'Bruker APEXII CCD'
_diffrn_measurement_method     '\f and \w scans'
_diffrn_detector_area_resol_mean     ?
_diffrn_reflns_number     25289
_diffrn_reflns_av_R_equivalents     0.0405
_diffrn_reflns_av_sigmaI/netI     ?
_diffrn_reflns_theta_min     1.776
_diffrn_reflns_theta_max     27.98
_diffrn_reflns_theta_full     25.242
_diffrn_measured_fraction_theta_max     0.998
_diffrn_measured_fraction_theta_full     0.999
_diffrn_reflns_limit_h_min     -21
_diffrn_reflns_limit_h_max     21
_diffrn_reflns_limit_k_min     -4
_diffrn_reflns_limit_k_max     10
_diffrn_reflns_limit_l_min     -28
_diffrn_reflns_limit_l_max     29
_diffrn_standards_number     0
_diffrn_standards_interval_count     ?
_diffrn_standards_interval_time     ?
_diffrn_standards_decay_%     ?
_refine_special_details
;
 Refinement of F^2^ against ALL reflections.  The weighted R-factor wR and
 goodness of fit S are based on F^2^, conventional R-factors R are based
 on F, with F set to zero for negative F^2^. The threshold expression of
 F^2^ > 2sigma(F^2^) is used only for calculating R-factors(gt) etc. and is
 not relevant to the choice of reflections for refinement.  R-factors based
 on F^2^ are statistically about twice as large as those based on F, and R-
 factors based on ALL data will be even larger.
;
_reflns_number_total     6516
_reflns_number_gt     4941
_reflns_threshold_expression     'I > 2\s(I)'
_refine_ls_structure_factor_coef     Fsqd
_refine_ls_matrix_type     full
_refine_ls_R_factor_all     0.0633
_refine_ls_R_factor_gt     0.0395
_refine_ls_wR_factor_gt     0.0816
_refine_ls_wR_factor_ref     0.0906
_refine_ls_goodness_of_fit_ref     1.018
_refine_ls_restrained_S_all     1.018
_refine_ls_number_reflns     6516
_refine_ls_number_parameters     388
_refine_ls_number_restraints     0
_refine_ls_number_constraints     0
_refine_ls_hydrogen_treatment     constr
_refine_ls_weighting_scheme     calc
_refine_ls_weighting_details
              'w=1/[\s^2^(Fo^2^)+(0.0392P)^2^+1.8473P] where P=(Fo^2^+2Fc^2^)/3'
_atom_sites_solution_hydrogens     geom
_atom_sites_solution_primary     direct
_atom_sites_solution_secondary     difmap
_refine_ls_shift/su_max     0.001
_refine_ls_shift/su_mean     0.000
_refine_diff_density_max     0.463
_refine_diff_density_min     -0.326
_refine_ls_extinction_method     none
_refine_ls_extinction_coef     ?
_refine_ls_extinction_expression     ?
loop_
    _atom_type_symbol
    _atom_type_description
    _atom_type_scat_dispersion_real
    _atom_type_scat_dispersion_imag
    _atom_type_scat_source
    C C 0.0033 0.0016 ' International Tables Vol C Tables 4.2.6.8 and 6.1.1.4'
    H H 0.0000 0.0000 ' International Tables Vol C Tables 4.2.6.8 and 6.1.1.4'
    Cu Cu 0.3201 1.2651 ' International Tables Vol C Tables 4.2.6.8 and 6.1.1.4'
    N N 0.0061 0.0033 ' International Tables Vol C Tables 4.2.6.8 and 6.1.1.4'
    O O 0.0106 0.0060 ' International Tables Vol C Tables 4.2.6.8 and 6.1.1.4'
_computing_data_collection
;
APEX2 (Bruker, 2006)
;
_computing_cell_refinement
;
SAINT (Bruker, 2006)
;
_computing_data_reduction
;
SAINT (Bruker, 2006)
;
_computing_structure_solution
;
SIR92 (Altomare <i>et al.</i>, 1993)
;
_computing_structure_refinement
;
SHELXL2014 (Sheldrick, 2015)
;
_computing_molecular_graphics
;
ORTEP-3 for Windows (Farrugia, 2012)
;
_computing_publication_material
;
WinGX (Farrugia, 2012)
;
loop_
    _atom_site_type_symbol
    _atom_site_label
    _atom_site_fract_x
    _atom_site_fract_y
    _atom_site_fract_z
    _atom_site_U_iso_or_equiv
    _atom_site_thermal_displace_type
    _atom_site_calc_flag
    _atom_site_refinement_flags
    _atom_site_occupancy
    Cu Cu 0.43895(2) 0.16467(3) 0.96464(2) 0.01680(10)
                                                     Uani . . 1.000
    O O1 0.03530(9) 0.1354(2) 0.96483(8) 0.0327(5) Uani . . 1.000
    O O2 0.51647(8) 0.14161(18) 1.04496(7) 0.0179(4) Uani . . 1.000
    O O3 0.83178(9) 0.3080(2) 0.93754(8) 0.0298(5) Uani . . 1.000
    O O4 0.35788(9) 0.21050(19) 0.88861(7) 0.0197(4) Uani . . 1.000
    N N1 0.34448(10) 0.1210(2) 1.00735(8) 0.0168(5) Uani . . 1.000
    N N2 0.34504(10) 0.1706(2) 1.06202(8) 0.0184(5) Uani . . 1.000
    N N3 0.52791(10) 0.2345(2) 0.91924(8) 0.0164(5) Uani . . 1.000
    N N4 0.52351(11) 0.1912(2) 0.86321(8) 0.0177(5) Uani . . 1.000
    C C1 0.26175(13) 0.0628(3) 0.97394(10) 0.0180(6) Uani . . 1.000
    C C2 0.18925(13) 0.1284(3) 0.98921(10) 0.0198(6) Uani . . 1.000
    C C3 0.11017(13) 0.0752(3) 0.95503(11) 0.0255(7) Uani . . 1.000
    C C4 0.10379(15) -0.0434(3) 0.90725(11) 0.0312(8) Uani . . 1.000
    C C5 0.17587(16) -0.1075(3) 0.89314(11) 0.0298(7) Uani . . 1.000
    C C6 0.25590(14) -0.0540(3) 0.92616(10) 0.0224(7) Uani . . 1.000
    C C7 0.41663(13) 0.2373(3) 1.10110(10) 0.0181(6) Uani . . 1.000
    C C8 0.49944(13) 0.2220(3) 1.09202(10) 0.0169(6) Uani . . 1.000
    C C9 0.56755(14) 0.2969(3) 1.13794(10) 0.0219(6) Uani . . 1.000
    C C10 0.55333(14) 0.3848(3) 1.18703(11) 0.0246(7) Uani . . 1.000
    C C11 0.47097(14) 0.4023(3) 1.19736(10) 0.0227(6) Uani . . 1.000
    C C12 0.40167(14) 0.3241(3) 1.15493(10) 0.0216(6) Uani . . 1.000
    C C13 0.32039(15) 0.3378(3) 1.16662(11) 0.0301(7) Uani . . 1.000
    C C14 0.30890(17) 0.4270(4) 1.21729(12) 0.0378(9) Uani . . 1.000
    C C15 0.37733(18) 0.5083(4) 1.25783(12) 0.0382(9) Uani . . 1.000
    C C16 0.45651(17) 0.4960(3) 1.24817(11) 0.0326(8) Uani . . 1.000
    C C17 0.03923(16) 0.2459(4) 1.01626(13) 0.0375(9) Uani . . 1.000
    C C18 0.60985(13) 0.3057(3) 0.94875(10) 0.0169(6) Uani . . 1.000
    C C19 0.68012(13) 0.2692(3) 0.92585(10) 0.0191(6) Uani . . 1.000
    C C20 0.75860(13) 0.3374(3) 0.95597(10) 0.0209(6) Uani . . 1.000
    C C21 0.76648(14) 0.4400(3) 1.00807(11) 0.0223(6) Uani . . 1.000
    C C22 0.69622(13) 0.4775(3) 1.02969(10) 0.0218(6) Uani . . 1.000
    C C23 0.61679(13) 0.4110(3) 1.00022(10) 0.0185(6) Uani . . 1.000
    C C24 0.44976(13) 0.1318(2) 0.82480(10) 0.0168(6) Uani . . 1.000
    C C25 0.36914(12) 0.1495(3) 0.83733(10) 0.0174(6) Uani . . 1.000
    C C26 0.29605(14) 0.1012(3) 0.78953(10) 0.0235(7) Uani . . 1.000
    C C27 0.30412(14) 0.0283(3) 0.73592(10) 0.0245(7) Uani . . 1.000
    C C28 0.38469(14) 0.0045(3) 0.72267(10) 0.0215(6) Uani . . 1.000
    C C29 0.45840(13) 0.0612(3) 0.76664(10) 0.0187(6) Uani . . 1.000
    C C30 0.53741(14) 0.0439(3) 0.75208(11) 0.0269(7) Uani . . 1.000
    C C31 0.54277(16) -0.0265(3) 0.69672(12) 0.0343(8) Uani . . 1.000
    C C32 0.47031(16) -0.0870(3) 0.65411(12) 0.0339(8) Uani . . 1.000
    C C33 0.39286(16) -0.0727(3) 0.66692(11) 0.0294(7) Uani . . 1.000
    C C34 0.82769(15) 0.1918(3) 0.88753(12) 0.0325(8) Uani . . 1.000
    H H2 0.30450 -0.09610 0.91630 0.0270 Uiso calc . 1.000
    H H3 0.17100 -0.18740 0.86120 0.0360 Uiso calc . 1.000
    H H4 0.05060 -0.07980 0.88470 0.0370 Uiso calc . 1.000
    H H6 0.19410 0.20630 1.02170 0.0240 Uiso calc . 1.000
    H H9 0.62290 0.28490 1.13400 0.0260 Uiso calc . 1.000
    H H10 0.59910 0.43550 1.21490 0.0300 Uiso calc . 1.000
    H H13 0.27410 0.28580 1.13970 0.0360 Uiso calc . 1.000
    H H14 0.25510 0.43340 1.22460 0.0450 Uiso calc . 1.000
    H H15 0.36870 0.57080 1.29140 0.0460 Uiso calc . 1.000
    H H16 0.50180 0.55010 1.27540 0.0390 Uiso calc . 1.000
    H H17A -0.01720 0.27850 1.01780 0.0560 Uiso calc . 1.000
    H H17B 0.06640 0.18600 1.05360 0.0560 Uiso calc . 1.000
    H H17C 0.07120 0.34810 1.01220 0.0560 Uiso calc . 1.000
    H H19 0.67470 0.20030 0.89090 0.0230 Uiso calc . 1.000
    H H21 0.81930 0.48350 1.02840 0.0270 Uiso calc . 1.000
    H H22 0.70180 0.54800 1.06430 0.0260 Uiso calc . 1.000
    H H23 0.56930 0.43680 1.01480 0.0220 Uiso calc . 1.000
    H H26 0.24210 0.12030 0.79540 0.0280 Uiso calc . 1.000
    H H27 0.25560 -0.00710 0.70690 0.0290 Uiso calc . 1.000
    H H30 0.58650 0.08050 0.78030 0.0320 Uiso calc . 1.000
    H H31 0.59530 -0.03410 0.68740 0.0410 Uiso calc . 1.000
    H H32 0.47500 -0.13690 0.61720 0.0410 Uiso calc . 1.000
    H H33 0.34490 -0.11420 0.63870 0.0350 Uiso calc . 1.000
    H H34A 0.88270 0.18260 0.87920 0.0490 Uiso calc . 1.000
    H H34B 0.80980 0.07960 0.89810 0.0490 Uiso calc . 1.000
    H H34C 0.78780 0.23480 0.85150 0.0490 Uiso calc . 1.000
loop_
    _atom_site_aniso_label
    _atom_site_aniso_U_11
    _atom_site_aniso_U_22
    _atom_site_aniso_U_33
    _atom_site_aniso_U_12
    _atom_site_aniso_U_13
    _atom_site_aniso_U_23
    Cu 0.01330(10)
                 0.02110(10)
                           0.01580(10)
                                     -0.00020(10)
                                                0.00310(10)
                                                          -0.00030(10)
    O1 0.0145(7) 0.0488(11) 0.0344(10) -0.0003(7) 0.0051(7) 0.0115(8)
    O2 0.0150(7) 0.0213(7) 0.0169(8) 0.0020(6) 0.0028(6) -0.0012(6)
    O3 0.0157(7) 0.0429(10) 0.0325(10) -0.0056(7) 0.0090(7) -0.0074(8)
    O4 0.0156(7) 0.0272(8) 0.0155(8) 0.0031(6) 0.0026(6) -0.0003(6)
    N1 0.0142(8) 0.0169(8) 0.0185(9) 0.0008(6) 0.0025(7) 0.0013(7)
    N2 0.0163(8) 0.0208(8) 0.0178(9) 0.0007(7) 0.0038(7) 0.0028(8)
    N3 0.0134(8) 0.0183(8) 0.0168(9) -0.0015(7) 0.0026(7) -0.0004(7)
    N4 0.0174(8) 0.0179(8) 0.0168(9) -0.0006(7) 0.0026(7) -0.0006(7)
    C1 0.0170(10) 0.0188(10) 0.0172(11) -0.0033(8) 0.0023(8) 0.0042(8)
    C2 0.0176(10) 0.0217(11) 0.0204(11) -0.0010(8) 0.0051(8) 0.0049(8)
    C3 0.0163(10) 0.0344(13) 0.0246(12) -0.0020(9) 0.0030(9) 0.0127(10)
    C4 0.0235(12) 0.0421(14) 0.0236(13) -0.0137(10) -0.0024(10) 0.0079(11)
    C5 0.0353(13) 0.0297(12) 0.0221(13) -0.0104(10) 0.0028(10) -0.0024(10)
    C6 0.0235(11) 0.0231(11) 0.0206(12) -0.0024(9) 0.0053(9) 0.0016(9)
    C7 0.0173(10) 0.0184(10) 0.0178(11) 0.0014(8) 0.0028(8) 0.0015(8)
    C8 0.0189(10) 0.0164(9) 0.0150(10) 0.0002(8) 0.0033(8) 0.0033(8)
    C9 0.0186(10) 0.0252(11) 0.0200(12) -0.0002(8) 0.0014(8) 0.0003(9)
    C10 0.0244(11) 0.0270(11) 0.0192(12) -0.0046(9) -0.0007(9) -0.0018(9)
    C11 0.0301(12) 0.0215(10) 0.0166(11) 0.0021(9) 0.0057(9) 0.0018(9)
    C12 0.0248(11) 0.0221(10) 0.0178(11) 0.0050(9) 0.0053(8) 0.0044(9)
    C13 0.0279(12) 0.0411(13) 0.0218(12) 0.0042(11) 0.0073(9) 0.0011(11)
    C14 0.0353(14) 0.0505(16) 0.0321(15) 0.0114(12) 0.0169(12) 0.0013(13)
    C15 0.0564(17) 0.0413(15) 0.0209(13) 0.0058(13) 0.0173(12) -0.0045(11)
    C16 0.0444(15) 0.0321(13) 0.0208(13) -0.0015(11) 0.0069(11) -0.0040(10)
    C17 0.0221(12) 0.0458(15) 0.0481(17) 0.0037(11) 0.0155(11) 0.0111(14)
    C18 0.0152(9) 0.0163(10) 0.0183(11) -0.0017(7) 0.0022(8) 0.0019(8)
    C19 0.0180(10) 0.0204(10) 0.0186(11) -0.0027(8) 0.0042(8) -0.0009(8)
    C20 0.0154(9) 0.0231(10) 0.0247(12) -0.0011(9) 0.0057(8) 0.0040(9)
    C21 0.0182(10) 0.0207(10) 0.0249(12) -0.0056(8) -0.0004(9) 0.0017(9)
    C22 0.0256(11) 0.0165(10) 0.0219(12) -0.0016(8) 0.0033(9) -0.0024(9)
    C23 0.0171(10) 0.0174(9) 0.0201(11) 0.0008(8) 0.0031(8) 0.0009(8)
    C24 0.0168(9) 0.0158(10) 0.0166(10) 0.0001(7) 0.0019(8) 0.0004(8)
    C25 0.0169(9) 0.0162(9) 0.0177(11) 0.0016(8) 0.0018(8) 0.0039(8)
    C26 0.0161(10) 0.0305(12) 0.0219(12) 0.0017(9) 0.0007(9) 0.0022(10)
    C27 0.0191(10) 0.0291(12) 0.0209(12) -0.0008(9) -0.0037(9) 0.0015(9)
    C28 0.0253(11) 0.0206(10) 0.0162(11) 0.0013(9) 0.0008(9) 0.0024(8)
    C29 0.0209(10) 0.0177(10) 0.0170(11) 0.0014(8) 0.0035(8) 0.0015(8)
    C30 0.0231(11) 0.0330(12) 0.0243(13) -0.0026(10) 0.0054(9) -0.0060(10)
    C31 0.0297(13) 0.0430(15) 0.0323(14) 0.0017(11) 0.0119(11) -0.0098(12)
    C32 0.0402(14) 0.0423(14) 0.0193(13) 0.0058(12) 0.0073(11) -0.0092(11)
    C33 0.0326(13) 0.0314(13) 0.0197(12) 0.0021(10) -0.0022(10) -0.0031(10)
    C34 0.0233(12) 0.0455(15) 0.0313(14) 0.0008(10) 0.0119(10) -0.0005(11)
_geom_special_details
;
 Bond distances, angles etc. have been calculated using the
 rounded fractional coordinates. All su's are estimated
 from the variances of the (full) variance-covariance matrix.
 The cell esds are taken into account in the estimation of
 distances, angles and torsion angles
;
loop_
    _geom_bond_atom_site_label_1
    _geom_bond_atom_site_label_2
    _geom_bond_site_symmetry_1
    _geom_bond_site_symmetry_2
    _geom_bond_distance
    _geom_bond_publ_flag
    Cu O2 . . 1.929(2) n
    Cu O4 . . 1.908(2) n
    Cu N1 . . 2.026(2) n
    Cu N3 . . 2.033(2) n
    Cu O2 . 3_657 2.494(2) n
    O1 C3 . . 1.370(3) n
    O1 C17 . . 1.418(3) n
    O2 C8 . . 1.307(3) n
    O3 C20 . . 1.370(3) n
    O3 C34 . . 1.420(3) n
    O4 C25 . . 1.292(3) n
    N1 N2 . . 1.277(3) n
    N1 C1 . . 1.440(3) n
    N2 C7 . . 1.371(3) n
    N3 N4 . . 1.280(3) n
    N3 C18 . . 1.441(3) n
    N4 C24 . . 1.370(3) n
    C1 C2 . . 1.400(3) no
    C1 C6 . . 1.381(3) no
    C2 C3 . . 1.386(3) no
    C3 C4 . . 1.389(3) no
    C4 C5 . . 1.378(4) no
    C5 C6 . . 1.391(4) no
    C7 C8 . . 1.415(3) no
    C7 C12 . . 1.447(3) no
    C8 C9 . . 1.432(3) no
    C9 C10 . . 1.356(3) no
    C10 C11 . . 1.420(3) no
    C11 C12 . . 1.416(3) no
    C11 C16 . . 1.412(3) no
    C12 C13 . . 1.413(4) no
    C13 C14 . . 1.375(4) no
    C14 C15 . . 1.398(4) no
    C15 C16 . . 1.360(4) no
    C18 C19 . . 1.391(3) no
    C18 C23 . . 1.388(3) no
    C19 C20 . . 1.391(3) no
    C20 C21 . . 1.386(3) no
    C21 C22 . . 1.376(3) no
    C22 C23 . . 1.395(3) no
    C24 C25 . . 1.413(3) no
    C24 C29 . . 1.446(3) no
    C25 C26 . . 1.437(3) no
    C26 C27 . . 1.358(3) no
    C27 C28 . . 1.424(3) no
    C28 C29 . . 1.418(3) no
    C28 C33 . . 1.415(3) no
    C29 C30 . . 1.407(3) no
    C30 C31 . . 1.372(4) no
    C31 C32 . . 1.399(4) no
    C32 C33 . . 1.363(4) no
    C2 H6 . . 0.9300 no
    C4 H4 . . 0.9300 no
    C5 H3 . . 0.9300 no
    C6 H2 . . 0.9300 no
    C9 H9 . . 0.9300 no
    C10 H10 . . 0.9300 no
    C13 H13 . . 0.9300 no
    C14 H14 . . 0.9300 no
    C15 H15 . . 0.9300 no
    C16 H16 . . 0.9300 no
    C17 H17A . . 0.9600 no
    C17 H17B . . 0.9600 no
    C17 H17C . . 0.9600 no
    C19 H19 . . 0.9300 no
    C21 H21 . . 0.9300 no
    C22 H22 . . 0.9300 no
    C23 H23 . . 0.9300 no
    C26 H26 . . 0.9300 no
    C27 H27 . . 0.9300 no
    C30 H30 . . 0.9300 no
    C31 H31 . . 0.9300 no
    C32 H32 . . 0.9300 no
    C33 H33 . . 0.9300 no
    C34 H34A . . 0.9600 no
    C34 H34B . . 0.9600 no
    C34 H34C . . 0.9600 no
loop_
    _geom_angle_atom_site_label_1
    _geom_angle_atom_site_label_2
    _geom_angle_atom_site_label_3
    _geom_angle_site_symmetry_1
    _geom_angle_site_symmetry_2
    _geom_angle_site_symmetry_3
    _geom_angle
    _geom_angle_publ_flag
    O2 Cu O4 . . . 173.62(6) n
    O2 Cu N1 . . . 86.83(7) n
    O2 Cu N3 . . . 96.06(7) n
    O2 Cu O2 . . 3_657 81.69(5) n
    O4 Cu N1 . . . 90.67(7) n
    O4 Cu N3 . . . 85.87(7) n
    O2 Cu O4 3_657 . . 104.51(6) n
    N1 Cu N3 . . . 173.71(6) n
    O2 Cu N1 3_657 . . 98.82(6) n
    O2 Cu N3 3_657 . . 87.14(6) n
    C3 O1 C17 . . . 117.92(19) n
    Cu O2 C8 . . . 118.96(13) n
    Cu O2 Cu . . 3_657 98.31(6) n
    Cu O2 C8 3_657 . . 129.90(13) n
    C20 O3 C34 . . . 117.68(18) n
    Cu O4 C25 . . . 120.22(14) n
    Cu N1 N2 . . . 124.93(13) n
    Cu N1 C1 . . . 121.87(14) n
    N2 N1 C1 . . . 111.97(17) n
    N1 N2 C7 . . . 121.70(17) n
    Cu N3 N4 . . . 122.90(13) n
    Cu N3 C18 . . . 124.34(14) n
    N4 N3 C18 . . . 111.64(17) n
    N3 N4 C24 . . . 121.91(18) n
    N1 C1 C2 . . . 119.78(19) n
    N1 C1 C6 . . . 118.75(19) n
    C2 C1 C6 . . . 121.5(2) no
    C1 C2 C3 . . . 118.8(2) no
    O1 C3 C2 . . . 123.5(2) n
    O1 C3 C4 . . . 116.4(2) n
    C2 C3 C4 . . . 120.1(2) no
    C3 C4 C5 . . . 120.3(2) no
    C4 C5 C6 . . . 120.7(2) no
    C1 C6 C5 . . . 118.7(2) no
    N2 C7 C8 . . . 124.5(2) n
    N2 C7 C12 . . . 114.30(19) n
    C8 C7 C12 . . . 121.2(2) no
    O2 C8 C7 . . . 123.5(2) n
    O2 C8 C9 . . . 119.14(19) n
    C7 C8 C9 . . . 117.3(2) no
    C8 C9 C10 . . . 121.6(2) no
    C9 C10 C11 . . . 122.3(2) no
    C10 C11 C12 . . . 118.5(2) no
    C10 C11 C16 . . . 122.0(2) no
    C12 C11 C16 . . . 119.5(2) no
    C7 C12 C11 . . . 118.9(2) no
    C7 C12 C13 . . . 123.0(2) no
    C11 C12 C13 . . . 118.1(2) no
    C12 C13 C14 . . . 120.8(2) no
    C13 C14 C15 . . . 120.6(3) no
    C14 C15 C16 . . . 120.0(3) no
    C11 C16 C15 . . . 121.0(2) no
    N3 C18 C19 . . . 120.37(19) n
    N3 C18 C23 . . . 118.57(19) n
    C19 C18 C23 . . . 121.1(2) no
    C18 C19 C20 . . . 119.0(2) no
    O3 C20 C19 . . . 123.6(2) n
    O3 C20 C21 . . . 116.0(2) n
    C19 C20 C21 . . . 120.4(2) no
    C20 C21 C22 . . . 120.1(2) no
    C21 C22 C23 . . . 120.7(2) no
    C18 C23 C22 . . . 118.8(2) no
    N4 C24 C25 . . . 123.76(19) n
    N4 C24 C29 . . . 115.09(19) n
    C25 C24 C29 . . . 120.95(19) no
    O4 C25 C24 . . . 123.49(19) n
    O4 C25 C26 . . . 118.72(19) n
    C24 C25 C26 . . . 117.77(19) no
    C25 C26 C27 . . . 121.3(2) no
    C26 C27 C28 . . . 122.0(2) no
    C27 C28 C29 . . . 118.7(2) no
    C27 C28 C33 . . . 121.8(2) no
    C29 C28 C33 . . . 119.5(2) no
    C24 C29 C28 . . . 119.0(2) no
    C24 C29 C30 . . . 122.6(2) no
    C28 C29 C30 . . . 118.4(2) no
    C29 C30 C31 . . . 120.7(2) no
    C30 C31 C32 . . . 121.0(2) no
    C31 C32 C33 . . . 119.8(2) no
    C28 C33 C32 . . . 120.7(2) no
    C1 C2 H6 . . . 121.00 no
    C3 C2 H6 . . . 121.00 no
    C3 C4 H4 . . . 120.00 no
    C5 C4 H4 . . . 120.00 no
    C4 C5 H3 . . . 120.00 no
    C6 C5 H3 . . . 120.00 no
    C1 C6 H2 . . . 121.00 no
    C5 C6 H2 . . . 121.00 no
    C8 C9 H9 . . . 119.00 no
    C10 C9 H9 . . . 119.00 no
    C9 C10 H10 . . . 119.00 no
    C11 C10 H10 . . . 119.00 no
    C12 C13 H13 . . . 120.00 no
    C14 C13 H13 . . . 120.00 no
    C13 C14 H14 . . . 120.00 no
    C15 C14 H14 . . . 120.00 no
    C14 C15 H15 . . . 120.00 no
    C16 C15 H15 . . . 120.00 no
    C11 C16 H16 . . . 119.00 no
    C15 C16 H16 . . . 120.00 no
    O1 C17 H17A . . . 109.00 no
    O1 C17 H17B . . . 109.00 no
    O1 C17 H17C . . . 109.00 no
    H17A C17 H17B . . . 110.00 no
    H17A C17 H17C . . . 109.00 no
    H17B C17 H17C . . . 109.00 no
    C18 C19 H19 . . . 120.00 no
    C20 C19 H19 . . . 120.00 no
    C20 C21 H21 . . . 120.00 no
    C22 C21 H21 . . . 120.00 no
    C21 C22 H22 . . . 120.00 no
    C23 C22 H22 . . . 120.00 no
    C18 C23 H23 . . . 121.00 no
    C22 C23 H23 . . . 121.00 no
    C25 C26 H26 . . . 119.00 no
    C27 C26 H26 . . . 119.00 no
    C26 C27 H27 . . . 119.00 no
    C28 C27 H27 . . . 119.00 no
    C29 C30 H30 . . . 120.00 no
    C31 C30 H30 . . . 120.00 no
    C30 C31 H31 . . . 120.00 no
    C32 C31 H31 . . . 120.00 no
    C31 C32 H32 . . . 120.00 no
    C33 C32 H32 . . . 120.00 no
    C28 C33 H33 . . . 120.00 no
    C32 C33 H33 . . . 120.00 no
    O3 C34 H34A . . . 109.00 no
    O3 C34 H34B . . . 109.00 no
    O3 C34 H34C . . . 109.00 no
    H34A C34 H34B . . . 110.00 no
    H34A C34 H34C . . . 109.00 no
    H34B C34 H34C . . . 110.00 no
loop_
    _geom_torsion_atom_site_label_1
    _geom_torsion_atom_site_label_2
    _geom_torsion_atom_site_label_3
    _geom_torsion_atom_site_label_4
    _geom_torsion_site_symmetry_1
    _geom_torsion_site_symmetry_2
    _geom_torsion_site_symmetry_3
    _geom_torsion_site_symmetry_4
    _geom_torsion
    _geom_torsion_publ_flag
    N1 Cu O2 C8 . . . . -45.86(15) no
    N1 Cu O2 Cu . . . 3_657 99.40(6) no
    N3 Cu O2 C8 . . . . 128.53(15) no
    N3 Cu O2 Cu . . . 3_657 -86.20(6) no
    O2 Cu O2 C8 3_657 . . . -145.26(15) no
    O2 Cu O2 Cu 3_657 . . 3_657 0.00(5) no
    N1 Cu O4 C25 . . . . -137.83(16) no
    N3 Cu O4 C25 . . . . 47.43(16) no
    O2 Cu O4 C25 3_657 . . . -38.53(16) no
    O2 Cu N1 N2 . . . . 34.04(15) no
    O2 Cu N1 C1 . . . . -159.66(15) no
    O4 Cu N1 N2 . . . . -140.09(15) no
    O4 Cu N1 C1 . . . . 26.21(15) no
    O2 Cu N1 N2 3_657 . . . 115.12(15) no
    O2 Cu N1 C1 3_657 . . . -78.58(15) no
    O2 Cu N3 N4 . . . . 146.18(15) no
    O2 Cu N3 C18 . . . . -20.73(16) no
    O4 Cu N3 N4 . . . . -39.93(15) no
    O4 Cu N3 C18 . . . . 153.17(16) no
    O2 Cu N3 N4 3_657 . . . 64.85(15) no
    O2 Cu N3 C18 3_657 . . . -102.06(16) no
    O2 Cu O2 Cu . . 3_657 3_657 0.00(6) no
    O2 Cu O2 C8 . . 3_657 3_657 -139.47(17) no
    O4 Cu O2 Cu . . 3_657 3_657 -178.46(6) no
    O4 Cu O2 C8 . . 3_657 3_657 42.07(17) no
    N1 Cu O2 Cu . . 3_657 3_657 -85.46(7) no
    N1 Cu O2 C8 . . 3_657 3_657 135.08(17) no
    N3 Cu O2 Cu . . 3_657 3_657 96.56(7) no
    N3 Cu O2 C8 . . 3_657 3_657 -42.91(17) no
    C17 O1 C3 C2 . . . . -5.9(3) no
    C17 O1 C3 C4 . . . . 175.1(2) no
    Cu O2 C8 C7 . . . . 38.8(3) no
    Cu O2 C8 C9 . . . . -142.38(17) no
    Cu O2 C8 C7 3_657 . . . -93.9(2) no
    Cu O2 C8 C9 3_657 . . . 84.9(2) no
    C34 O3 C20 C19 . . . . -4.5(3) no
    C34 O3 C20 C21 . . . . 174.8(2) no
    Cu O4 C25 C24 . . . . -35.0(3) no
    Cu O4 C25 C26 . . . . 146.85(17) no
    Cu N1 N2 C7 . . . . -10.0(3) no
    C1 N1 N2 C7 . . . . -177.49(18) no
    Cu N1 C1 C2 . . . . -141.16(17) no
    Cu N1 C1 C6 . . . . 37.2(3) no
    N2 N1 C1 C2 . . . . 26.8(3) no
    N2 N1 C1 C6 . . . . -154.92(19) no
    N1 N2 C7 C8 . . . . -15.3(3) no
    N1 N2 C7 C12 . . . . 166.09(18) no
    Cu N3 N4 C24 . . . . 16.2(2) no
    C18 N3 N4 C24 . . . . -175.38(17) no
    Cu N3 C18 C19 . . . . 146.59(17) no
    Cu N3 C18 C23 . . . . -33.5(3) no
    N4 N3 C18 C19 . . . . -21.6(3) no
    N4 N3 C18 C23 . . . . 158.35(19) no
    N3 N4 C24 C25 . . . . 15.1(3) no
    N3 N4 C24 C29 . . . . -170.09(17) no
    N1 C1 C2 C3 . . . . 177.8(2) no
    C6 C1 C2 C3 . . . . -0.5(3) no
    N1 C1 C6 C5 . . . . -178.8(2) no
    C2 C1 C6 C5 . . . . -0.5(3) no
    C1 C2 C3 O1 . . . . -177.9(2) no
    C1 C2 C3 C4 . . . . 1.1(3) no
    O1 C3 C4 C5 . . . . 178.4(2) no
    C2 C3 C4 C5 . . . . -0.7(4) no
    C3 C4 C5 C6 . . . . -0.4(4) no
    C4 C5 C6 C1 . . . . 0.9(3) no
    N2 C7 C8 O2 . . . . -0.1(4) no
    N2 C7 C8 C9 . . . . -179.0(2) no
    C12 C7 C8 O2 . . . . 178.4(2) no
    C12 C7 C8 C9 . . . . -0.5(3) no
    N2 C7 C12 C11 . . . . -178.1(2) no
    N2 C7 C12 C13 . . . . 0.5(3) no
    C8 C7 C12 C11 . . . . 3.2(3) no
    C8 C7 C12 C13 . . . . -178.1(2) no
    O2 C8 C9 C10 . . . . 178.6(2) no
    C7 C8 C9 C10 . . . . -2.4(3) no
    C8 C9 C10 C11 . . . . 2.6(4) no
    C9 C10 C11 C12 . . . . 0.4(3) no
    C9 C10 C11 C16 . . . . -179.2(2) no
    C10 C11 C12 C7 . . . . -3.2(3) no
    C10 C11 C12 C13 . . . . 178.1(2) no
    C16 C11 C12 C7 . . . . 176.4(2) no
    C16 C11 C12 C13 . . . . -2.3(3) no
    C10 C11 C16 C15 . . . . -178.7(2) no
    C12 C11 C16 C15 . . . . 1.8(4) no
    C7 C12 C13 C14 . . . . -177.6(2) no
    C11 C12 C13 C14 . . . . 1.0(4) no
    C12 C13 C14 C15 . . . . 1.0(4) no
    C13 C14 C15 C16 . . . . -1.6(4) no
    C14 C15 C16 C11 . . . . 0.2(4) no
    N3 C18 C19 C20 . . . . -178.9(2) no
    C23 C18 C19 C20 . . . . 1.1(3) no
    N3 C18 C23 C22 . . . . 178.8(2) no
    C19 C18 C23 C22 . . . . -1.3(3) no
    C18 C19 C20 O3 . . . . 179.4(2) no
    C18 C19 C20 C21 . . . . 0.1(3) no
    O3 C20 C21 C22 . . . . 179.5(2) no
    C19 C20 C21 C22 . . . . -1.1(3) no
    C20 C21 C22 C23 . . . . 1.0(3) no
    C21 C22 C23 C18 . . . . 0.2(3) no
    N4 C24 C25 O4 . . . . -6.0(3) no
    N4 C24 C25 C26 . . . . 172.24(19) no
    C29 C24 C25 O4 . . . . 179.5(2) no
    C29 C24 C25 C26 . . . . -2.3(3) no
    N4 C24 C29 C28 . . . . -176.91(19) no
    N4 C24 C29 C30 . . . . 4.1(3) no
    C25 C24 C29 C28 . . . . -1.9(3) no
    C25 C24 C29 C30 . . . . 179.0(2) no
    O4 C25 C26 C27 . . . . -176.6(2) no
    C24 C25 C26 C27 . . . . 5.1(3) no
    C25 C26 C27 C28 . . . . -3.5(4) no
    C26 C27 C28 C29 . . . . -0.9(3) no
    C26 C27 C28 C33 . . . . 179.5(2) no
    C27 C28 C29 C24 . . . . 3.6(3) no
    C27 C28 C29 C30 . . . . -177.4(2) no
    C33 C28 C29 C24 . . . . -176.9(2) no
    C33 C28 C29 C30 . . . . 2.2(3) no
    C27 C28 C33 C32 . . . . 177.1(2) no
    C29 C28 C33 C32 . . . . -2.5(3) no
    C24 C29 C30 C31 . . . . 178.9(2) no
    C28 C29 C30 C31 . . . . -0.1(3) no
    C29 C30 C31 C32 . . . . -1.7(4) no
    C30 C31 C32 C33 . . . . 1.5(4) no
    C31 C32 C33 C28 . . . . 0.7(4) no
loop_
    _geom_hbond_atom_site_label_D
    _geom_hbond_atom_site_label_H
    _geom_hbond_atom_site_label_A
    _geom_hbond_site_symmetry_A
    _geom_hbond_distance_DH
    _geom_hbond_distance_HA
    _geom_hbond_distance_DA
    _geom_hbond_angle_DHA
    _geom_hbond_publ_flag
    C22 H22 O4 3_667 0.93 2.45 3.267(3) 146 yes
    C32 H32 O1 2_546 0.93 2.51 3.394(4) 158 yes
_iucr_refine_instructions_details
;
shelx.res created by SHELXL-2014/7
TITL jpdcs150326 in P 21/n
CELL  0.71073  16.2600   7.7070  22.3250   90.000  104.268   90.000
ZERR     4.00   0.0050   0.0050   0.0050    0.005    0.005    0.005
LATT   1
SYMM  1/2 - X, 1/2 + Y, 1/2 - Z
SFAC  C    H    N    O    CU
UNIT  136 104 16 16 4
MERG   2
OMIT    -6   1   2
OMIT    -7   1   8
OMIT    -1   1  11
FMAP   2
PLAN   25
ACTA
L.S.  20
WGHT    0.039200    1.847300
FVAR       0.11567
CU    5    0.438953    0.164672    0.964640    11.00000    0.01331    0.02105 =
         0.01579   -0.00034    0.00310   -0.00019
O2    4    0.516470    0.141611    1.044962    11.00000    0.01501    0.02135 =
         0.01692   -0.00117    0.00276    0.00200
O4    4    0.357878    0.210500    0.888606    11.00000    0.01558    0.02722 =
         0.01548   -0.00025    0.00260    0.00309
O1    4    0.035297    0.135358    0.964832    11.00000    0.01453    0.04883 =
         0.03436    0.01145    0.00508   -0.00031
O3    4    0.831784    0.307966    0.937541    11.00000    0.01570    0.04292 =
         0.03248   -0.00739    0.00895   -0.00556
N2    3    0.345040    0.170626    1.062019    11.00000    0.01632    0.02082 =
         0.01781    0.00278    0.00375    0.00066
C23   1    0.616786    0.411031    1.000216    11.00000    0.01712    0.01740 =
         0.02010    0.00093    0.00310    0.00077
AFIX  43
H23   2    0.569300    0.436786    1.014775    11.00000   -1.20000
AFIX   0
N1    3    0.344483    0.121007    1.007353    11.00000    0.01417    0.01686 =
         0.01851    0.00128    0.00248    0.00084
N4    3    0.523510    0.191208    0.863210    11.00000    0.01742    0.01795 =
         0.01677   -0.00064    0.00259   -0.00064
C20   1    0.758600    0.337363    0.955975    11.00000    0.01541    0.02310 =
         0.02475    0.00397    0.00568   -0.00113
C12   1    0.401674    0.324104    1.154931    11.00000    0.02480    0.02207 =
         0.01779    0.00442    0.00527    0.00504
N3    3    0.527914    0.234473    0.919237    11.00000    0.01341    0.01833 =
         0.01682   -0.00039    0.00264   -0.00145
C30   1    0.537410    0.043855    0.752080    11.00000    0.02315    0.03296 =
         0.02428   -0.00605    0.00539   -0.00261
AFIX  43
H30   2    0.586490    0.080455    0.780267    11.00000   -1.20000
AFIX   0
C7    1    0.416632    0.237264    1.101105    11.00000    0.01735    0.01839 =
         0.01776    0.00147    0.00284    0.00136
C28   1    0.384686    0.004487    0.722672    11.00000    0.02528    0.02055 =
         0.01619    0.00239    0.00077    0.00133
C29   1    0.458402    0.061204    0.766635    11.00000    0.02090    0.01765 =
         0.01703    0.00145    0.00353    0.00144
C2    1    0.189251    0.128440    0.989214    11.00000    0.01758    0.02173 =
         0.02044    0.00490    0.00509   -0.00103
AFIX  43
H6    2    0.194072    0.206340    1.021711    11.00000   -1.20000
AFIX   0
C19   1    0.680125    0.269237    0.925852    11.00000    0.01803    0.02035 =
         0.01856   -0.00085    0.00419   -0.00268
AFIX  43
H19   2    0.674713    0.200312    0.890901    11.00000   -1.20000
AFIX   0
C26   1    0.296053    0.101248    0.789530    11.00000    0.01612    0.03050 =
         0.02188    0.00215    0.00067    0.00168
AFIX  43
H26   2    0.242126    0.120346    0.795436    11.00000   -1.20000
AFIX   0
C1    1    0.261749    0.062824    0.973937    11.00000    0.01699    0.01876 =
         0.01720    0.00418    0.00226   -0.00332
C18   1    0.609848    0.305662    0.948746    11.00000    0.01524    0.01632 =
         0.01829    0.00194    0.00218   -0.00174
C16   1    0.456515    0.496011    1.248169    11.00000    0.04445    0.03212 =
         0.02084   -0.00402    0.00688   -0.00151
AFIX  43
H16   2    0.501792    0.550097    1.275408    11.00000   -1.20000
AFIX   0
C13   1    0.320394    0.337758    1.166617    11.00000    0.02794    0.04107 =
         0.02178    0.00108    0.00729    0.00422
AFIX  43
H13   2    0.274097    0.285759    1.139728    11.00000   -1.20000
AFIX   0
C6    1    0.255901   -0.054006    0.926160    11.00000    0.02355    0.02312 =
         0.02062    0.00162    0.00525   -0.00239
AFIX  43
H2    2    0.304521   -0.096061    0.916265    11.00000   -1.20000
AFIX   0
C9    1    0.567551    0.296898    1.137937    11.00000    0.01864    0.02520 =
         0.02000    0.00030    0.00137   -0.00021
AFIX  43
H9    2    0.622886    0.284921    1.133991    11.00000   -1.20000
AFIX   0
C8    1    0.499436    0.222035    1.092020    11.00000    0.01893    0.01641 =
         0.01503    0.00331    0.00326    0.00019
C22   1    0.696224    0.477544    1.029687    11.00000    0.02565    0.01653 =
         0.02187   -0.00245    0.00326   -0.00162
AFIX  43
H22   2    0.701765    0.547953    1.064286    11.00000   -1.20000
AFIX   0
C24   1    0.449759    0.131801    0.824798    11.00000    0.01679    0.01576 =
         0.01664    0.00042    0.00190    0.00008
C31   1    0.542771   -0.026522    0.696715    11.00000    0.02970    0.04304 =
         0.03228   -0.00982    0.01186    0.00166
AFIX  43
H31   2    0.595320   -0.034111    0.687370    11.00000   -1.20000
AFIX   0
C3    1    0.110172    0.075204    0.955033    11.00000    0.01631    0.03440 =
         0.02460    0.01273    0.00304   -0.00198
C11   1    0.470974    0.402262    1.197363    11.00000    0.03005    0.02154 =
         0.01657    0.00181    0.00569    0.00205
C4    1    0.103786   -0.043440    0.907245    11.00000    0.02351    0.04209 =
         0.02363    0.00789   -0.00235   -0.01372
AFIX  43
H4    2    0.050621   -0.079775    0.884676    11.00000   -1.20000
AFIX   0
C34   1    0.827686    0.191849    0.887529    11.00000    0.02335    0.04550 =
         0.03126   -0.00048    0.01194    0.00076
AFIX  33
H34A  2    0.882711    0.182581    0.879232    11.00000   -1.50000
H34B  2    0.809802    0.079641    0.898075    11.00000   -1.50000
H34C  2    0.787773    0.234802    0.851459    11.00000   -1.50000
AFIX   0
C5    1    0.175874   -0.107513    0.893143    11.00000    0.03526    0.02967 =
         0.02207   -0.00238    0.00276   -0.01037
AFIX  43
H3    2    0.170957   -0.187354    0.861218    11.00000   -1.20000
AFIX   0
C21   1    0.766483    0.439998    1.008066    11.00000    0.01821    0.02073 =
         0.02489    0.00166   -0.00043   -0.00558
AFIX  43
H21   2    0.819320    0.483542    1.028432    11.00000   -1.20000
AFIX   0
C27   1    0.304124    0.028349    0.735917    11.00000    0.01913    0.02912 =
         0.02093    0.00150   -0.00368   -0.00076
AFIX  43
H27   2    0.255551   -0.007099    0.706948    11.00000   -1.20000
AFIX   0
C25   1    0.369139    0.149494    0.837333    11.00000    0.01685    0.01624 =
         0.01773    0.00386    0.00176    0.00164
C32   1    0.470313   -0.087036    0.654115    11.00000    0.04025    0.04234 =
         0.01925   -0.00923    0.00731    0.00577
AFIX  43
H32   2    0.474996   -0.136885    0.617163    11.00000   -1.20000
AFIX   0
C33   1    0.392861   -0.072735    0.666915    11.00000    0.03265    0.03142 =
         0.01974   -0.00314   -0.00222    0.00211
AFIX  43
H33   2    0.344875   -0.114154    0.638715    11.00000   -1.20000
AFIX   0
C15   1    0.377327    0.508332    1.257833    11.00000    0.05641    0.04130 =
         0.02094   -0.00453    0.01735    0.00584
AFIX  43
H15   2    0.368725    0.570823    1.291404    11.00000   -1.20000
AFIX   0
C17   1    0.039232    0.245903    1.016259    11.00000    0.02215    0.04578 =
         0.04805    0.01111    0.01553    0.00366
AFIX  33
H17A  2   -0.017194    0.278464    1.017809    11.00000   -1.50000
H17B  2    0.066373    0.185986    1.053600    11.00000   -1.50000
H17C  2    0.071180    0.348078    1.012175    11.00000   -1.50000
AFIX   0
C10   1    0.553334    0.384822    1.187030    11.00000    0.02442    0.02699 =
         0.01921   -0.00181   -0.00065   -0.00458
AFIX  43
H10   2    0.599100    0.435456    1.214897    11.00000   -1.20000
AFIX   0
C14   1    0.308903    0.427047    1.217292    11.00000    0.03530    0.05048 =
         0.03211    0.00135    0.01690    0.01143
AFIX  43
H14   2    0.255114    0.433372    1.224639    11.00000   -1.20000
AFIX   0
HKLF 4
REM  jpdcs150326 in P 21/n
REM R1 =  0.0395 for    4941 Fo > 4sig(Fo)  and  0.0633 for all    6516 data
REM    388 parameters refined using      0 restraints
END
WGHT      0.0392      1.8473
REM Highest difference peak  0.463,  deepest hole -0.326,  1-sigma level  0.069
Q1    1   0.4388  0.0300  0.9631  11.00000  0.05    0.46
Q2    1   0.4410  0.2900  0.9673  11.00000  0.05    0.44
Q3    1   0.3973  0.1027  0.9897  11.00000  0.05    0.41
Q4    1   0.7222  0.2884  0.9426  11.00000  0.05    0.37
Q5    1   0.2996  0.0823  0.9925  11.00000  0.05    0.37
Q6    1   0.4855  0.2359  0.9405  11.00000  0.05    0.36
Q7    1   0.2597  0.0329  0.9416  11.00000  0.05    0.36
Q8    1   0.4591  0.2586  1.0935  11.00000  0.05    0.35
Q9    1   0.4379  0.3785  1.1721  11.00000  0.05    0.35
Q10   1   0.6404  0.3179  0.9321  11.00000  0.05    0.35
Q11   1   0.4584  0.1100  1.0075  11.00000  0.05    0.34
Q12   1   0.4336  0.0976  0.9250  11.00000  0.05    0.32
Q13   1   0.6216  0.3330  0.9800  11.00000  0.05    0.32
Q14   1   0.5264  0.2615  1.1171  11.00000  0.05    0.32
Q15   1   0.3649  0.3547  1.1598  11.00000  0.05    0.32
Q16   1   0.4577  0.0882  0.7976  11.00000  0.05    0.31
Q17   1   0.2240  0.0860  0.9812  11.00000  0.05    0.31
Q18   1   0.6561  0.4639  1.0101  11.00000  0.05    0.31
Q19   1   0.3847  0.2109  0.9805  11.00000  0.05    0.31
Q20   1   0.4260  0.0709  0.7423  11.00000  0.05    0.31
Q21   1   0.4814  0.1028  1.0483  11.00000  0.05    0.30
Q22   1   0.5818  0.2645  0.9399  11.00000  0.05    0.30
Q23   1   0.4803  0.1919  0.8359  11.00000  0.05    0.30
Q24   1   0.5060  0.4198  1.1801  11.00000  0.05    0.30
Q25   1   0.4621  0.4631  1.2178  11.00000  0.05    0.30
;
