# Supplementary material for: Crystal structure of bis­{μ-1-[(E)-(3-meth­oxy­phen­yl)diazen­yl]naphthalen-2-olato-κ3 N 2,O:O}bis­({1-[(E)-(3-meth­oxy­phen­yl)diazen­yl]naphthalen-2-olato-κ2 N 2,O}copper(II))
Source: Acta Crystallogr E Crystallogr Commun. 2015 Nov 7;71(Pt 12):m211–2. doi: 10.1107/S2056989015020824 (PMC4719838; doi:10.1107/S2056989015020824)
Supplement: Supplementary file 2 [file e-71-0m211-Isup2.hkl]

#
# h,k,l, Fc-squared, Fo-squared, sigma(Fo-squared), status flag
#
data_I
_shelx_title ' jpdcs150326 in P 21/n'
_shelx_refln_list_code          4
_shelx_F_calc_maximum      263.66
_exptl_crystal_F_000      1276.00
_reflns_d_resolution_high  0.7574

loop_
 _space_group_symop_operation_xyz
 'x, y, z'
 '-x+1/2, y+1/2, -z+1/2'
 '-x, -y, -z'
 'x-1/2, -y-1/2, z-1/2'

_cell_length_a    16.2600
_cell_length_b     7.7070
_cell_length_c    22.3250
_cell_angle_alpha  90.000
_cell_angle_beta  104.268
_cell_angle_gamma  90.000

_shelx_F_squared_multiplier     1.000

loop_
 _refln_index_h
 _refln_index_k
 _refln_index_l
 _refln_F_squared_calc
 _refln_F_squared_meas
 _refln_F_squared_sigma
 _refln_observed_status
   2   0   0      25485.77      26653.12       794.09 o
   4   0   0        480.74        469.01        26.33 o
   6   0   0        332.83        456.46        34.22 o
   8   0   0       7862.08       7645.99        81.39 o
  10   0   0       6052.95       5877.44        88.26 o
  12   0   0       1168.41       1220.17        44.41 o
  14   0   0       2979.01       2797.97        63.72 o
  16   0   0       1517.59       1415.91        67.64 o
  18   0   0        402.85        381.75        54.24 o
  20   0   0        155.17         74.38        55.66 o
   1   1   0       4869.35       5100.17        29.29 o
   2   1   0      17702.95      18452.19        92.17 o
   3   1   0       4791.68       5021.88        34.26 o
   4   1   0       4690.43       5383.57        37.56 o
   5   1   0       1074.41       1194.90        17.66 o
   6   1   0         61.30         99.04        10.58 o
   7   1   0        354.76        326.50        12.77 o
   8   1   0         14.89          5.83        10.71 o
   9   1   0       1033.57       1004.49        19.49 o
  10   1   0       8047.19       8053.08        56.31 o
  11   1   0       3609.67       3434.88        33.53 o
  12   1   0      10581.77      10005.91        78.39 o
  13   1   0       1853.64       1929.28        37.48 o
  14   1   0        285.08        269.56        25.14 o
  15   1   0         66.23         82.13        25.34 o
  16   1   0         59.40         20.75        26.32 o
  17   1   0        100.93        130.25        34.47 o
  18   1   0         47.20        -16.07        37.41 o
  19   1   0         25.07         26.54        33.01 o
  20   1   0        262.32        279.35        40.42 o
   0   2   0       1562.70       1463.18        38.25 o
   1   2   0      19053.95      20889.50       111.80 o
   2   2   0       6839.65       7208.09        43.42 o
   3   2   0       9605.27       9493.53        55.95 o
   4   2   0        488.79        539.15        11.98 o
   5   2   0       3557.68       3318.49        27.19 o
   6   2   0       2502.06       2809.83        27.14 o
   7   2   0        157.04        113.47        11.38 o
   8   2   0       2038.03       2182.36        25.35 o
   9   2   0          1.47         -8.62        12.40 o
  10   2   0       1336.39       1209.48        24.03 o
  11   2   0       6550.33       6292.74        47.49 o
  12   2   0       2006.46       2012.72        37.31 o
  13   2   0       8186.71       8048.43        69.77 o
  14   2   0       1462.79       1501.52        35.67 o
  15   2   0       1551.26       1540.79        47.90 o
  16   2   0         61.11         73.47        24.40 o
  17   2   0         30.35        -22.95        26.79 o
  18   2   0        105.42         47.57        30.42 o
  19   2   0        131.77         59.32        34.69 o
  20   2   0        231.33        242.06        48.95 o
   1   3   0      11155.71      11569.56       108.03 o
   2   3   0          2.12          4.80         6.29 o
   3   3   0       1231.02       1166.08        15.45 o
   4   3   0        517.86        557.12        18.22 o
   5   3   0         54.13         30.87        11.31 o
   6   3   0       4758.84       5247.64        39.30 o
   7   3   0         25.60         26.44        10.47 o
   8   3   0        267.35        305.54        14.13 o
   9   3   0       3241.22       3167.32        32.31 o
  10   3   0          0.09         21.39        13.79 o
  11   3   0       1550.95       1526.38        28.06 o
  12   3   0         16.27         13.26        15.52 o
  13   3   0       2322.94       2219.79        35.95 o
  14   3   0          4.52         53.91        23.79 o
  15   3   0       2358.68       2373.66        48.08 o
  16   3   0         47.17         14.77        29.85 o
  17   3   0        240.51        132.98        34.13 o
  18   3   0          0.09        -23.36        32.55 o
  19   3   0        423.19        399.53        41.60 o
   0   4   0       3132.03       3046.27        64.31 o
   1   4   0       2064.79       2124.49        24.32 o
   2   4   0        398.77        334.04        12.42 o
   3   4   0       5996.74       5961.89        40.70 o
   4   4   0         72.23         60.97         9.46 o
   5   4   0        709.41        662.85        18.28 o
   6   4   0         14.16        -12.65        13.04 o
   7   4   0        481.35        489.21        19.24 o
   8   4   0       1350.65       1324.18        28.75 o
   9   4   0         21.63          0.36        13.18 o
  10   4   0       1378.32       1407.50        28.93 o
  11   4   0       4288.75       4135.17        49.41 o
  12   4   0          5.57         38.17        19.19 o
  13   4   0       1229.64       1237.31        36.10 o
  14   4   0        120.17        127.19        26.62 o
  15   4   0        199.35        221.28        30.44 o
  16   4   0        264.33        337.83        64.73 o
  17   4   0         44.90          3.62        31.28 o
  18   4   0        326.57        331.35        36.64 o
  19   4   0        225.67        280.72        40.67 o
   1   5   0       2155.69       2085.77        26.89 o
   2   5   0       4207.58       4129.91        30.23 o
   3   5   0        326.90        322.53        10.87 o
   4   5   0       1457.32       1387.65        19.50 o
   5   5   0         34.11         33.74        11.31 o
   6   5   0        155.44        132.42        17.07 o
   7   5   0         80.88         95.75        20.86 o
   8   5   0        343.73        316.26        24.74 o
   9   5   0        571.75        542.73        29.53 o
  10   5   0       1089.91       1064.27        38.22 o
  11   5   0        145.82        131.72        27.59 o
  12   5   0       1364.92       1280.85        44.03 o
  13   5   0          1.04        -26.75        26.75 o
  14   5   0        847.41        849.42        49.51 o
  15   5   0        138.90        150.40        24.67 o
  16   5   0        246.29        228.20        27.64 o
  17   5   0         93.17         96.94        29.18 o
  18   5   0        105.11        131.35        35.28 o
   0   6   0       2512.13       2617.33       123.32 o
   1   6   0         65.55         67.84        19.86 o
   2   6   0        891.53        832.89        15.86 o
   3   6   0         62.91         62.92         8.82 o
   4   6   0        364.55        406.37        13.91 o
   5   6   0        254.51        283.98        18.10 o
   6   6   0        360.58        376.71        21.74 o
   7   6   0         54.62         56.18        21.25 o
   8   6   0       1962.48       1859.28        42.37 o
   9   6   0         83.12         67.43        24.95 o
  10   6   0       1240.65       1202.33        42.52 o
  11   6   0          3.65         18.31        27.02 o
  12   6   0          3.30         24.97        28.71 o
  13   6   0          9.94         -7.73        37.94 o
  14   6   0        538.72        470.62        40.71 o
  15   6   0         41.06         39.56        41.76 o
  16   6   0        915.36        808.75        52.69 o
   1   7   0        356.25        361.98        18.39 o
   2   7   0       1786.86       1794.57        38.55 o
   3   7   0         36.63         27.32         8.30 o
   4   7   0        804.21        805.81        19.39 o
   5   7   0        886.43        833.30        26.88 o
   6   7   0        567.33        601.90        26.07 o
   7   7   0        133.04        150.19        26.65 o
   8   7   0         73.52         84.46        23.99 o
   9   7   0        283.43        340.22        29.13 o
  10   7   0        246.07        250.04        29.53 o
  11   7   0          5.66         17.10        31.07 o
  12   7   0        428.18        503.60        38.84 o
  13   7   0          9.05         -8.02        50.16 o
  14   7   0        269.95        191.58        75.19 o
  15   7   0        418.98        478.94        46.29 o
   0   8   0        351.61        366.22        88.94 o
   1   8   0        170.15        151.79        57.78 o
   2   8   0         51.86         18.81        15.11 o
   3   8   0        282.87        283.07        38.03 o
   4   8   0          2.35         39.68        12.46 o
   5   8   0       1126.87       1128.80        28.92 o
   6   8   0        717.10        691.78        30.09 o
   7   8   0        688.13        698.55        30.86 o
   8   8   0         93.47         65.52        34.52 o
   9   8   0          8.42        -15.16        25.02 o
  10   8   0         91.63        110.14        37.54 o
  11   8   0        283.78        276.17        52.64 o
  12   8   0        144.31        102.97        62.94 o
   1   9   0        856.88        678.76        93.80 o
   2   9   0        110.26          5.24        62.41 o
   3   9   0        108.66          1.49        95.66 o
   4   9   0        475.61        413.19        45.22 o
   5   9   0          7.13         28.44        46.67 o
   6   9   0        304.39        319.94        20.18 o
   7   9   0       1006.18       1042.76        64.51 o
   8   9   0        173.72        179.43        25.48 o
   9   9   0        950.91        929.09        44.23 o
   1  10   0         22.56        -91.18        91.18 o
   2  10   0         18.12        -97.16        97.16 o
   3  10   0         65.37        -73.24       103.14 o
 -19   0   1        431.82        464.52        58.40 o
 -17   0   1       1103.10       1175.26        74.74 o
 -15   0   1       3120.08       3159.86        66.28 o
 -13   0   1         94.06         31.80        28.76 o
 -11   0   1       1591.07       1520.14        41.69 o
  -9   0   1       3221.74       2846.05        46.74 o
  -7   0   1       4875.69       4637.50        67.65 o
  -5   0   1         16.06        -16.59        18.76 o
  -3   0   1       4291.48       4493.32        53.38 o
   1   0   1      27718.32      29282.09       182.81 o
   3   0   1        238.95        218.40        19.96 o
   5   0   1       2762.82       2763.79        37.97 o
   7   0   1         79.50        104.96        18.68 o
   9   0   1       1803.37       1755.69        40.04 o
  11   0   1        477.26        403.28        29.45 o
  13   0   1       8993.19       8736.09       104.82 o
  15   0   1       7094.85       6890.23       117.06 o
  17   0   1        193.97        220.48        49.91 o
  19   0   1        163.53        127.19        54.89 o
 -20   1   1         77.34         70.36        40.10 o
 -19   1   1         68.34         69.23        34.74 o
 -18   1   1        214.33        247.24        35.28 o
 -17   1   1          1.84        -26.58        26.58 o
 -16   1   1        224.46        233.78        30.36 o
 -15   1   1        504.59        540.16        29.83 o
 -14   1   1         89.36        138.64        24.14 o
 -13   1   1       4203.56       4259.61        49.37 o
 -12   1   1        414.93        420.79        21.63 o
 -11   1   1        478.78        481.52        27.38 o
 -10   1   1        522.94        558.15        21.84 o
  -9   1   1         35.98         45.56        11.08 o
  -8   1   1        864.68        760.60        19.30 o
  -7   1   1        423.87        379.29        13.31 o
  -6   1   1        282.87        330.19        12.52 o
  -5   1   1       3498.81       3333.11        27.88 o
  -4   1   1        295.18        247.70         9.47 o
  -3   1   1      13519.60      14044.00        76.87 o
  -2   1   1      22729.67      23730.20       135.10 o
  -1   1   1       1488.48       1510.71        13.14 o
   0   1   1      12754.02      13370.72        72.05 o
   1   1   1        160.01        184.82         5.68 o
   2   1   1       2500.09       2730.47        24.26 o
   3   1   1      18089.99      18287.18       131.79 o
   4   1   1        874.72        967.03        20.18 o
   5   1   1       2960.22       2839.51        26.31 o
   6   1   1        128.32        120.81        13.05 o
   7   1   1       1051.90       1042.07        23.66 o
   8   1   1        191.50        167.94        13.57 o
   9   1   1        441.50        473.07        18.13 o
  10   1   1       3973.69       3859.87        35.60 o
  11   1   1       8132.92       8147.76        59.05 o
  12   1   1         15.28         59.57        19.15 o
  13   1   1       7998.30       7896.92        97.84 o
  14   1   1       1193.58       1196.43        37.67 o
  15   1   1         94.27        142.00        25.61 o
  16   1   1         74.76         66.53        24.95 o
  17   1   1         38.62        -25.60        25.60 o
  18   1   1         13.02        -41.16        41.16 o
  19   1   1        124.92         96.92        38.35 o
  20   1   1         76.45         71.34        43.82 o
 -20   2   1       1093.10        981.67        50.04 o
 -19   2   1         57.00         81.45        35.05 o
 -18   2   1         83.50         55.74        31.36 o
 -17   2   1        249.04        256.33        30.68 o
 -16   2   1        343.19        350.46        27.45 o
 -15   2   1        367.89        401.26        25.80 o
 -14   2   1       2537.61       2633.23        45.97 o
 -13   2   1        790.36        851.78        29.78 o
 -12   2   1       2168.44       2102.06        39.36 o
 -11   2   1        580.96        566.25        20.54 o
 -10   2   1       1525.68       1358.33        25.45 o
  -9   2   1        326.76        433.25        16.87 o
  -8   2   1       3095.00       3296.62        32.24 o
  -7   2   1         77.27        157.56        12.42 o
  -6   2   1         20.80         34.71         9.76 o
  -5   2   1       1236.51       1351.82        16.47 o
  -4   2   1       2181.18       2054.27        18.14 o
  -3   2   1       3473.91       3482.01        29.21 o
  -2   2   1       7233.61       7311.82        43.79 o
  -1   2   1       5915.21       6299.47        37.16 o
   0   2   1      16776.38      18237.01       119.64 o
   1   2   1      37381.89      41354.57       205.26 o
   2   2   1      24164.07      25603.08       137.62 o
   3   2   1          6.91          1.81         7.28 o
   4   2   1       6492.51       6677.55        42.46 o
   5   2   1       4584.57       4795.47        34.64 o
   6   2   1        690.23        781.89        16.82 o
   7   2   1        310.24        289.44        17.10 o
   8   2   1       2083.29       2132.14        46.55 o
   9   2   1        805.28        795.78        22.24 o
  10   2   1       5678.08       5595.88        45.96 o
  11   2   1        418.88        422.70        21.56 o
  12   2   1      12488.38      11996.43        87.48 o
  13   2   1       2372.44       2420.93        34.69 o
  14   2   1       1895.39       1966.01        38.96 o
  15   2   1        261.65        253.20        25.36 o
  16   2   1         13.04        -24.41        24.41 o
  17   2   1         51.20         65.15        29.59 o
  18   2   1          4.97        -28.06        28.06 o
  19   2   1         75.37         73.63        35.18 o
  20   2   1       1607.18       1780.22        69.04 o
 -20   3   1         27.47         28.95        38.58 o
 -19   3   1         26.34          1.63        34.13 o
 -18   3   1         40.67         19.87        33.29 o
 -17   3   1        103.48         70.43        61.27 o
 -16   3   1        589.88        585.56        36.46 o
 -15   3   1        253.69        198.73        26.77 o
 -14   3   1       1147.99       1178.17        37.31 o
 -13   3   1          2.24        -17.25        17.96 o
 -12   3   1        949.93        894.76        25.09 o
 -11   3   1          1.92          9.21        14.49 o
 -10   3   1       3824.55       3749.03        36.75 o
  -9   3   1         48.84         68.87        12.93 o
  -8   3   1       5616.25       5683.25        43.33 o
  -7   3   1       3858.66       4177.13        34.47 o
  -6   3   1        920.98       1138.06        18.08 o
  -5   3   1          0.16         -2.15        11.27 o
  -4   3   1       1353.59       1364.52        19.83 o
  -3   3   1        759.10        799.91        13.77 o
  -2   3   1      11437.83      11768.74        67.75 o
  -1   3   1        762.60        728.48        13.54 o
   0   3   1      25950.22      26822.39       158.36 o
   1   3   1          4.65          6.87         5.49 o
   2   3   1       6684.17       6909.59        43.31 o
   3   3   1         16.56         19.13         8.87 o
   4   3   1         31.88         45.06        11.11 o
   5   3   1        203.17        210.08        13.93 o
   6   3   1        510.46        680.28        15.79 o
   7   3   1        330.36        353.09        14.27 o
   8   3   1       5315.93       5370.75        41.95 o
   9   3   1          1.76         -1.43        12.96 o
  10   3   1       1682.99       1607.39        26.36 o
  11   3   1        174.66        200.19        17.43 o
  12   3   1        167.85        211.98        18.24 o
  13   3   1        478.66        489.22        22.72 o
  14   3   1       2291.48       2327.05        45.42 o
  15   3   1         44.82         -4.41        26.15 o
  16   3   1        711.41        691.87        39.31 o
  17   3   1          1.95         -5.65        30.50 o
  18   3   1        135.11        132.40        35.60 o
  19   3   1        161.97        150.96        37.92 o
 -19   4   1        773.05        841.61        58.79 o
 -18   4   1         51.17         71.08        32.92 o
 -17   4   1        102.71        119.26        31.88 o
 -16   4   1         55.58         84.20        30.13 o
 -15   4   1         19.55         16.64        28.25 o
 -14   4   1       1514.56       1495.55        44.16 o
 -13   4   1          4.47          3.67        28.12 o
 -12   4   1       4725.86       4637.26        61.34 o
 -11   4   1        858.41        889.99        29.12 o
 -10   4   1        682.14        690.26        22.13 o
  -9   4   1        285.62        276.01        14.85 o
  -8   4   1        141.71        130.57        17.41 o
  -7   4   1        627.46        767.52        21.37 o
  -6   4   1        940.05        921.20        21.36 o
  -5   4   1        105.45        111.78        12.38 o
  -4   4   1       5969.22       6068.37        42.47 o
  -3   4   1       3873.64       3827.76        29.17 o
  -2   4   1        574.18        546.79        17.77 o
  -1   4   1       2754.17       2684.82        27.15 o
   0   4   1        658.23        611.79        18.05 o
   1   4   1        252.04        228.01         9.49 o
   2   4   1       4968.81       4914.22        37.43 o
   3   4   1        564.52        628.67        13.54 o
   4   4   1        511.09        425.21        13.02 o
   5   4   1       5575.22       5779.12        50.33 o
   6   4   1         34.20         44.46        17.24 o
   7   4   1       2067.58       2008.79        31.41 o
   8   4   1         12.71         50.64        16.55 o
   9   4   1       1979.61       1956.84        28.80 o
  10   4   1       2153.86       2045.99        36.37 o
  11   4   1        780.59        738.36        28.19 o
  12   4   1       2990.08       2878.04        43.76 o
  13   4   1        764.93        726.40        28.16 o
  14   4   1        796.29        857.13        36.39 o
  15   4   1        526.88        514.83        37.68 o
  16   4   1         23.80         32.69        28.87 o
  17   4   1        446.85        459.44        44.44 o
  18   4   1        276.98        274.37        60.71 o
 -18   5   1         72.27        105.49        29.94 o
 -17   5   1         76.44         56.64        27.70 o
 -16   5   1         64.64         56.36        25.07 o
 -15   5   1       1521.56       1495.26        42.62 o
 -14   5   1        130.48        121.58        23.19 o
 -13   5   1       1997.40       1945.23       105.50 o
 -12   5   1        239.31        228.92        34.80 o
 -11   5   1        956.34        951.57        38.74 o
 -10   5   1        953.47       1011.29        38.19 o
  -9   5   1        225.93        204.11        25.01 o
  -8   5   1        122.98        116.14        22.52 o
  -7   5   1       2439.04       2505.98        34.58 o
  -6   5   1       2088.19       2101.98        29.35 o
  -5   5   1       2795.47       2694.03        27.85 o
  -4   5   1          2.06         -0.67         9.32 o
  -3   5   1       1803.25       1678.60        18.71 o
  -2   5   1       4537.67       4774.25        33.53 o
  -1   5   1       2229.17       2320.16        27.83 o
   0   5   1         61.74         41.32         8.30 o
   1   5   1       2289.97       2301.80        19.36 o
   2   5   1       1213.89       1266.40        24.51 o
   3   5   1       3205.82       3075.06        33.58 o
   4   5   1        270.25        312.58        13.15 o
   5   5   1        253.53        244.00        13.98 o
   6   5   1        335.29        399.53        18.50 o
   7   5   1        740.87        792.85        30.10 o
   8   5   1        111.89        132.73        30.96 o
   9   5   1        226.30        218.38        32.62 o
  10   5   1        116.32         91.08        24.71 o
  11   5   1       1480.50       1472.46        44.13 o
  12   5   1          3.90          2.22        27.48 o
  13   5   1        710.96        720.42        37.10 o
  14   5   1       1308.14       1225.88        41.09 o
  15   5   1          8.52        -10.93        23.79 o
  16   5   1        272.39        310.65        29.32 o
  17   5   1        100.64        162.15        28.92 o
 -16   6   1        165.36        181.16        52.92 o
 -15   6   1        723.98        813.47        51.69 o
 -14   6   1          5.11        -23.86        35.77 o
 -13   6   1         84.57         85.05        31.98 o
 -12   6   1        272.48        232.35        34.33 o
 -11   6   1        517.24        495.92        38.62 o
 -10   6   1          0.03        -22.23        33.76 o
  -9   6   1       1932.34       1907.39        44.15 o
  -8   6   1         58.27         70.97        23.06 o
  -7   6   1       1010.37        930.65        31.15 o
  -6   6   1        216.60        227.30        19.90 o
  -5   6   1        250.73        259.36        15.32 o
  -4   6   1         18.84         19.80        10.01 o
  -3   6   1        474.32        449.15        12.89 o
  -2   6   1         96.33        110.34        20.67 o
  -1   6   1       1991.48       1961.96        33.98 o
   0   6   1          2.98         -5.64         7.22 o
   1   6   1       3791.09       3790.38        27.93 o
   2   6   1         21.66         16.66        10.07 o
   3   6   1        236.47        225.52        10.75 o
   4   6   1          5.19         20.37        10.60 o
   5   6   1        742.20        695.59        22.49 o
   6   6   1        104.31        101.26        20.28 o
   7   6   1       1082.86       1054.26        34.61 o
   8   6   1        211.76        211.16        25.62 o
   9   6   1        736.46        679.59        45.78 o
  10   6   1          0.16        -25.68        25.68 o
  11   6   1        193.51        200.02        29.51 o
  12   6   1        249.07        274.02        31.88 o
  13   6   1        246.43        194.99        32.38 o
  14   6   1         20.56         11.54        32.64 o
  15   6   1        458.58        479.73        46.66 o
  16   6   1          6.52         80.38        43.65 o
 -15   7   1        148.27        172.41        42.22 o
 -14   7   1          0.87        -15.79        36.76 o
 -13   7   1        542.97        522.35        65.93 o
 -12   7   1        141.99         76.96        46.07 o
 -11   7   1        124.26        124.47        30.64 o
 -10   7   1        158.23        134.53        28.36 o
  -9   7   1        122.18        110.19        33.87 o
  -8   7   1        867.82        815.57        34.08 o
  -7   7   1        206.05        190.11        22.90 o
  -6   7   1         36.03          6.32        18.43 o
  -5   7   1        450.63        455.40        20.92 o
  -4   7   1         74.70         75.18        14.99 o
  -3   7   1        106.20        113.33         8.13 o
  -2   7   1       1358.55       1344.43        61.35 o
  -1   7   1        489.98        513.32        21.25 o
   0   7   1       1048.91       1008.99        66.32 o
   1   7   1        191.24        202.09        11.63 o
   2   7   1        142.30        159.21        11.97 o
   3   7   1       2693.60       2694.12        59.13 o
   4   7   1        782.28        739.09        20.50 o
   5   7   1         98.25        110.60        18.58 o
   6   7   1          3.60        -16.58        23.37 o
   7   7   1         95.50        120.65        22.87 o
   8   7   1        905.24        905.87        36.57 o
   9   7   1         46.65         51.58        25.46 o
  10   7   1        191.66        189.13        28.88 o
  11   7   1       1020.59       1060.38        42.63 o
  12   7   1         36.69          5.59        53.29 o
  13   7   1       1058.41       1037.14        44.13 o
  14   7   1        173.26        137.40        54.91 o
 -13   8   1         82.17        234.68        91.93 o
 -12   8   1        619.26        638.08        42.76 o
 -11   8   1        245.63        224.11        55.26 o
 -10   8   1        307.26        330.13        58.90 o
  -9   8   1         27.92         39.48        26.00 o
  -8   8   1        124.31        140.26        31.25 o
  -7   8   1        420.90        426.22        34.95 o
  -6   8   1        471.17        505.04        26.33 o
  -5   8   1          1.36         23.75        15.40 o
  -4   8   1       1220.16       1238.46        55.88 o
  -3   8   1        116.77         97.00        36.89 o
  -2   8   1         55.15         57.67        15.42 o
  -1   8   1         21.20        -64.70        89.69 o
   0   8   1         87.45        166.74        59.90 o
   1   8   1        217.88        180.31        60.87 o
   2   8   1        183.11        183.31        27.35 o
   3   8   1          9.69         -7.89        27.21 o
   4   8   1        460.32        530.15        20.81 o
   5   8   1        317.54        328.20        20.69 o
   6   8   1        431.52        455.01        24.85 o
   7   8   1         77.67         90.98        29.45 o
   8   8   1         30.22         35.62        24.08 o
   9   8   1        122.26        109.91        27.53 o
  10   8   1        107.23        108.48        53.37 o
  11   8   1          4.41         25.10        41.75 o
  12   8   1        407.30        377.17        50.45 o
  -9   9   1          0.70         36.92        54.91 o
  -8   9   1        650.52        693.07        71.16 o
  -7   9   1         19.99          9.71        45.96 o
  -6   9   1        194.16        241.67        41.24 o
  -5   9   1          0.75        -25.71        25.71 o
  -4   9   1         31.90        -10.19        56.74 o
  -3   9   1        335.93        322.08        34.54 o
  -2   9   1        413.27        328.43       114.35 o
  -1   9   1         10.80          3.17        67.37 o
   0   9   1        402.36        344.91        68.17 o
   1   9   1        195.18        203.29        92.68 o
   2   9   1        176.28        139.01        96.41 o
   3   9   1         54.47         61.62        18.98 o
   4   9   1        145.48        105.88        25.75 o
   5   9   1         27.58         12.23        26.86 o
   6   9   1        803.23        774.21        29.83 o
   7   9   1          0.02         18.66        23.52 o
   8   9   1        365.68        412.59        50.28 o
   9   9   1          8.51         27.82        28.11 o
  -1  10   1         90.59         -3.74       106.88 o
   0  10   1          9.00         96.41       103.89 o
   1  10   1         79.08        -49.33        96.41 o
   2  10   1        100.28        -53.06        99.40 o
   3  10   1          0.15         52.32       106.13 o
 -20   0   2        149.13         70.63        52.85 o
 -18   0   2       2353.03       2672.99        97.16 o
 -16   0   2       1415.15       1365.35        67.11 o
 -14   0   2        919.45        872.09        41.17 o
 -12   0   2       2343.25       2276.85        50.73 o
 -10   0   2       7635.88       7444.94        84.14 o
  -8   0   2        198.86         76.01        24.04 o
  -6   0   2        183.64        268.92        22.71 o
  -4   0   2        876.29        904.75        29.05 o
  -2   0   2       3922.56       4437.62        50.21 o
   0   0   2      38960.04      40020.00       381.77 o
   2   0   2        213.20        257.96         8.97 o
   4   0   2          7.89         -3.11        12.87 o
   6   0   2       2733.29       2524.24        39.23 o
   8   0   2       1343.91       1071.18        33.56 o
  10   0   2        780.89        736.87        31.04 o
  12   0   2      22022.52      21209.72       254.68 o
  14   0   2       3515.78       3594.25        69.03 o
  16   0   2        665.15        726.12        82.59 o
  18   0   2        129.26        105.26        47.72 o
  20   0   2        159.51        129.73        55.22 o
 -21   1   2         25.23        -76.98        76.98 o
 -20   1   2       1463.70       1620.57        66.89 o
 -19   1   2         13.49         84.16        37.19 o
 -18   1   2        198.53        256.82        36.64 o
 -17   1   2        793.95        760.13        40.29 o
 -16   1   2        186.81        212.60        27.44 o
 -15   1   2        117.34        141.88        25.47 o
 -14   1   2        137.29        178.70        24.13 o
 -13   1   2       5535.80       5576.86        56.31 o
 -12   1   2       4539.66       4253.35        46.51 o
 -11   1   2       1047.02        984.47        29.17 o
 -10   1   2        418.05        439.08        37.70 o
  -9   1   2       1444.39       1349.11        27.34 o
  -8   1   2        100.22         57.02        20.13 o
  -7   1   2          4.11          6.59        13.11 o
  -5   1   2       2231.15       2344.30        25.08 o
  -4   1   2       1721.70       1648.13        27.56 o
  -3   1   2       1725.47       1734.77        21.46 o
  -2   1   2         67.11         77.71         8.56 o
  -1   1   2       3850.14       4025.32        25.80 o
   0   1   2       8481.59       8693.73        48.00 o
   1   1   2       7021.91       7798.28        44.16 o
   2   1   2        334.93        248.98         9.51 o
   3   1   2        129.41        141.05        13.36 o
   4   1   2        667.03        624.73        15.88 o
   5   1   2        478.45        461.54        12.76 o
   6   1   2        359.67        328.61        13.00 o
   7   1   2        100.82         75.55        11.76 o
   8   1   2         88.86         60.86        11.87 o
   9   1   2       2192.04       2338.76        27.84 o
  10   1   2      11787.05      11344.28        74.42 o
  11   1   2         97.54        125.59        14.57 o
  12   1   2      15690.59      15330.43        98.46 o
  13   1   2       4938.84       4994.82        56.99 o
  14   1   2        199.84        203.61        23.34 o
  15   1   2        622.53        604.08        28.37 o
  16   1   2          1.06         -5.64        24.00 o
  17   1   2        651.69        670.26        33.42 o
  18   1   2        323.31        340.33        33.88 o
  19   1   2         11.90         21.11        36.51 o
  20   1   2        363.29        486.97        51.31 o
 -20   2   2        332.32        464.58        88.78 o
 -19   2   2        303.16        305.31        34.82 o
 -18   2   2        247.76        211.10        32.77 o
 -17   2   2        333.47        316.59        31.29 o
 -16   2   2          4.29          3.61        26.45 o
 -15   2   2       1471.24       1528.90        40.78 o
 -14   2   2        752.06        736.32        32.87 o
 -13   2   2         13.09          9.98        21.14 o
 -12   2   2       3451.27       3291.19        44.66 o
 -11   2   2        524.20        474.72        28.91 o
 -10   2   2       2400.28       2217.05        33.75 o
  -9   2   2       1792.52       2042.75        26.70 o
  -8   2   2       2537.44       2491.26        28.29 o
  -7   2   2       4789.67       4440.44        34.30 o
  -6   2   2         76.28         78.92        10.27 o
  -5   2   2       2274.93       2070.13        20.30 o
  -4   2   2         50.11         38.32         7.26 o
  -3   2   2       4938.16       4957.52        33.17 o
  -2   2   2      27160.82      28787.01       184.11 o
  -1   2   2          2.69         13.17        10.48 o
   0   2   2      41921.93      44703.20       237.26 o
   1   2   2      69517.93      74027.39       389.66 o
   2   2   2       7204.73       7662.32        55.02 o
   3   2   2       4719.11       4493.03        30.56 o
   4   2   2          0.89          1.04         8.72 o
   5   2   2        508.41        414.51        12.91 o
   6   2   2       2573.38       3048.27        28.27 o
   7   2   2        252.70        305.69        13.54 o
   8   2   2       2830.84       2855.10        29.42 o
   9   2   2       1830.24       1743.58        25.24 o
  10   2   2        432.91        403.74        16.97 o
  11   2   2       4579.09       4609.47        50.28 o
  12   2   2          0.55         38.80        17.57 o
  13   2   2        418.45        462.62        20.23 o
  14   2   2         63.69         83.20        21.24 o
  15   2   2        201.19        196.69        25.04 o
  16   2   2        132.80        112.21        28.23 o
  17   2   2        103.89         85.61        29.27 o
  18   2   2         12.06         14.23        29.94 o
  19   2   2        320.17        218.72        37.51 o
 -20   3   2        145.91        131.41        37.96 o
 -19   3   2       1044.45       1102.18        63.43 o
 -18   3   2         14.40         42.37        34.61 o
 -17   3   2        985.52        979.21        52.71 o
 -16   3   2        315.04        276.62        33.26 o
 -15   3   2         60.84         29.53        24.57 o
 -14   3   2         41.44         39.40        23.22 o
 -13   3   2         20.38          9.07        21.99 o
 -12   3   2        362.25        369.72        25.29 o
 -11   3   2        362.12        354.02        17.68 o
 -10   3   2        141.94        178.55        15.11 o
  -9   3   2       5949.89       6000.96        46.13 o
  -8   3   2          0.03          4.48        12.61 o
  -7   3   2       1397.36       1337.90        18.85 o
  -6   3   2       1061.81       1109.50        19.55 o
  -5   3   2         19.05         31.49        11.37 o
  -4   3   2         93.12         71.20        10.84 o
  -3   3   2       1786.16       1715.79        21.15 o
  -2   3   2       3750.15       4117.10        32.22 o
  -1   3   2      27674.70      29034.86       156.09 o
   0   3   2        411.75        422.20        11.85 o
   1   3   2       3115.17       3067.51        22.10 o
   2   3   2        317.33        303.25         9.59 o
   3   3   2        152.55        173.09        10.23 o
   4   3   2        151.73        116.85        15.46 o
   5   3   2         16.81         -1.12        12.51 o
   6   3   2       3288.21       3651.02        30.68 o
   7   3   2       2680.49       2400.70        26.07 o
   8   3   2         10.03          8.85        11.97 o
   9   3   2       2778.53       2633.30        30.82 o
  10   3   2        122.88        149.07        15.74 o
  11   3   2          6.89          8.22        15.07 o
  12   3   2        891.62        906.59        25.58 o
  13   3   2       1774.77       1795.28        35.29 o
  14   3   2       1341.40       1250.49        39.57 o
  15   3   2       2168.60       2224.29        52.89 o
  16   3   2        162.72        134.79        31.76 o
  17   3   2        233.74        256.10        44.05 o
  18   3   2         58.97         12.02        33.48 o
  19   3   2        217.98        212.14        43.37 o
 -19   4   2        264.69        291.46        38.60 o
 -18   4   2        643.99        560.13        40.29 o
 -17   4   2        132.04        128.70        32.47 o
 -16   4   2        359.89        365.58        50.49 o
 -15   4   2       1207.11       1174.23        43.51 o
 -14   4   2         30.57         -3.39        25.39 o
 -13   4   2       1879.69       1926.63        68.61 o
 -12   4   2        128.59        145.45        21.65 o
 -11   4   2        647.83        614.79        35.31 o
 -10   4   2        822.50        766.25        23.12 o
  -9   4   2         10.29         11.18        12.19 o
  -8   4   2        467.64        470.71        19.17 o
  -7   4   2       3354.08       3404.73        36.29 o
  -6   4   2         29.25         13.87        12.61 o
  -5   4   2       2081.56       2002.66        25.34 o
  -4   4   2        568.86        572.29        17.86 o
  -3   4   2       2904.35       2837.17        24.23 o
  -2   4   2       1653.13       1567.31        18.38 o
  -1   4   2        199.38        216.52         8.32 o
   0   4   2       4791.15       4766.58        33.72 o
   1   4   2       2989.12       2946.95        22.27 o
   2   4   2        419.07        347.93        11.12 o
   3   4   2       3164.13       3137.51        28.22 o
   4   4   2       2733.72       3045.63        32.65 o
   5   4   2        306.34        238.99        15.39 o
   6   4   2        824.13        834.34        28.39 o
   7   4   2        289.65        267.31        17.70 o
   8   4   2         10.94          1.12        16.80 o
   9   4   2       2090.71       2074.00        30.64 o
  10   4   2        566.14        557.73        23.00 o
  11   4   2       4337.07       4227.87        50.85 o
  12   4   2         11.92         -1.24        19.69 o
  13   4   2        242.26        278.08        23.91 o
  14   4   2        157.15        137.07        27.70 o
  15   4   2          3.88          3.01        27.50 o
  16   4   2        155.58        152.63        44.77 o
  17   4   2         36.40        -26.67        50.55 o
  18   4   2         21.37          5.91        33.47 o
 -18   5   2         16.59        -31.16        31.43 o
 -17   5   2         15.80         16.73        27.07 o
 -16   5   2        803.63        709.15        36.82 o
 -15   5   2         16.97         44.23        22.04 o
 -14   5   2       2218.43       2289.16        43.40 o
 -13   5   2         84.26         78.78        32.57 o
 -12   5   2       1261.10       1276.27        65.26 o
 -11   5   2        571.55        534.97        31.11 o
 -10   5   2        453.32        434.48        29.20 o
  -9   5   2        489.16        394.34        29.99 o
  -8   5   2        757.68        716.60        32.23 o
  -7   5   2       1035.52       1070.04        26.06 o
  -6   5   2       5361.88       5431.75        48.21 o
  -5   5   2        695.40        702.56        24.02 o
  -4   5   2        636.66        572.92        14.98 o
  -3   5   2        494.81        444.17        14.20 o
  -2   5   2        960.44        904.84        12.97 o
  -1   5   2       1301.99       1243.85        15.96 o
   0   5   2        679.17        673.27        13.43 o
   1   5   2       1274.69       1274.94        16.62 o
   2   5   2       3133.31       3043.43        29.69 o
   3   5   2         37.83         22.28        14.05 o
   4   5   2       1484.24       1470.59        24.53 o
   5   5   2         43.45         35.50        12.70 o
   6   5   2          6.77         -8.59        15.01 o
   7   5   2         19.32          0.15        20.70 o
   8   5   2          4.79        -22.16        22.16 o
   9   5   2        382.65        357.75        27.58 o
  10   5   2       2549.24       2420.11        47.75 o
  11   5   2         17.15         61.06        26.27 o
  12   5   2       1111.75       1034.37        41.22 o
  13   5   2        151.86        189.32        29.15 o
  14   5   2        319.60        333.15        44.17 o
  15   5   2        347.63        321.65        28.29 o
  16   5   2        254.31        265.48        42.39 o
  17   5   2        400.38        353.11        32.53 o
 -17   6   2        303.36        314.54        46.59 o
 -16   6   2        184.53        216.23        42.89 o
 -15   6   2         40.11         72.65        39.86 o
 -14   6   2        227.49        295.71        38.93 o
 -13   6   2          3.78         -3.37        34.22 o
 -12   6   2         16.20        -30.72        44.23 o
 -11   6   2         75.08         72.18        28.58 o
 -10   6   2       1338.68       1301.99        41.24 o
  -9   6   2         16.25         16.86        24.23 o
  -8   6   2       2145.28       2196.79        41.27 o
  -7   6   2        254.20        227.65        23.81 o
  -6   6   2        109.12        108.23        18.76 o
  -5   6   2         42.20         32.94        13.11 o
  -4   6   2       2061.56       2062.49        35.38 o
  -3   6   2        145.76        176.51        13.20 o
  -2   6   2       3598.26       3490.16        39.83 o
  -1   6   2          2.50         -7.76        14.67 o
   0   6   2       1197.22       1060.33        25.64 o
   1   6   2        264.17        278.97         9.06 o
   2   6   2          4.70          0.10         8.17 o
   3   6   2          0.20         -5.12         9.85 o
   4   6   2        100.05        102.95        12.24 o
   5   6   2          0.87          4.64        15.53 o
   6   6   2       1107.14       1043.44        32.42 o
   7   6   2          0.02         17.93        21.29 o
   8   6   2       3828.19       3764.70        55.95 o
   9   6   2         15.69          0.57        24.49 o
  10   6   2        289.23        309.36        32.15 o
  11   6   2          5.50         -9.50        27.17 o
  12   6   2        112.52        128.85        36.46 o
  13   6   2         10.24         11.14        29.05 o
  14   6   2       1050.03       1024.83        45.24 o
  15   6   2         29.18         70.10        40.48 o
  16   6   2        275.81        381.84        48.11 o
 -15   7   2         55.60        -10.86        40.31 o
 -14   7   2        241.39        182.03        59.27 o
 -13   7   2         19.02         39.25        44.84 o
 -12   7   2        519.17        572.66        57.29 o
 -11   7   2         57.41          2.99        48.33 o
 -10   7   2        126.68        122.74        28.20 o
  -9   7   2        347.27        388.24        36.89 o
  -8   7   2        373.63        385.92        25.99 o
  -7   7   2        110.59        103.61        22.10 o
  -6   7   2       1041.87        987.57        35.01 o
  -5   7   2         71.91         65.68        40.59 o
  -4   7   2        714.14        728.14        17.84 o
  -3   7   2       1571.47       1538.05        23.45 o
  -2   7   2         34.25         33.10        20.99 o
  -1   7   2        906.20        926.79        19.58 o
   0   7   2        302.78        295.13        21.49 o
   1   7   2        969.20        977.98        15.93 o
   2   7   2       1836.43       1834.83        20.79 o
   3   7   2        111.20        103.54        11.89 o
   4   7   2       1155.36       1103.77        29.09 o
   5   7   2       2516.35       2493.80        41.76 o
   6   7   2        675.17        661.76        29.52 o
   7   7   2        416.05        438.42        27.10 o
   8   7   2          4.78         -6.83        24.15 o
   9   7   2        288.06        253.46        29.13 o
  10   7   2        315.76        324.15        31.55 o
  11   7   2         33.49         21.54        29.49 o
  12   7   2        288.27        285.68        33.44 o
  13   7   2          4.09        -33.17        33.79 o
  14   7   2          2.79        -36.98        36.98 o
 -13   8   2        548.01        613.58        44.30 o
 -12   8   2        176.52        234.08        41.26 o
 -11   8   2       1389.03       1437.01        56.32 o
 -10   8   2        981.35       1009.43        46.16 o
  -9   8   2         97.06         73.27        42.07 o
  -8   8   2        119.50        135.14        24.61 o
  -7   8   2       1154.25       1176.52        34.20 o
  -6   8   2        505.17        487.77        22.81 o
  -5   8   2       1848.14       1788.19        54.90 o
  -4   8   2        153.87        131.29        24.18 o
  -3   8   2         89.20         95.38        34.11 o
  -2   8   2         20.96        -12.17        16.51 o
  -1   8   2          3.51        -31.73        56.93 o
   0   8   2        334.96        219.55        59.45 o
   1   8   2        269.26        434.98        85.95 o
   2   8   2         42.08         82.28        27.65 o
   3   8   2        112.28        103.92        31.89 o
   4   8   2          0.87          9.57        21.36 o
   5   8   2        388.75        414.43        25.57 o
   6   8   2       1595.08       1565.06        46.29 o
   7   8   2          6.83        -24.81        24.81 o
   8   8   2         33.92         28.45        25.22 o
   9   8   2        156.39        178.59        28.51 o
  10   8   2          1.41        -27.23        28.07 o
  11   8   2        514.16        527.79        40.82 o
  12   8   2        113.77        137.17        38.73 o
  -9   9   2        155.10        190.28        28.54 o
  -8   9   2         12.31          9.28        23.40 o
  -7   9   2       1371.46       1387.58        38.15 o
  -6   9   2        192.78        196.94        22.28 o
  -5   9   2        507.33        521.52        55.46 o
  -4   9   2         38.70         53.82        25.02 o
  -3   9   2         49.79         34.11        42.60 o
  -2   9   2          6.09        -50.07        85.95 o
  -1   9   2        479.34        505.23        99.40 o
   0   9   2         48.47         65.77        93.42 o
   1   9   2         27.40        -41.85        83.71 o
   2   9   2          3.37        -55.31        89.69 o
   3   9   2        612.73        485.36        29.93 o
   4   9   2        133.47        222.92        43.35 o
   5   9   2        617.23        627.16        26.45 o
   6   9   2        444.20        402.24        24.66 o
   7   9   2        425.84        504.21        48.65 o
   8   9   2        262.86        252.43        32.09 o
   9   9   2         66.25         70.90        28.00 o
  -3  10   2        168.34        -44.10       108.37 o
  -2  10   2         78.42         55.31       110.61 o
  -1  10   2          7.30        -22.42       107.62 o
   0  10   2        548.39        578.47       116.59 o
   1  10   2        519.13        351.27       106.88 o
   2  10   2         23.10        -93.42        93.42 o
   3  10   2        596.28        444.69       109.12 o
 -21   0   3          4.57         -2.35        55.54 o
 -19   0   3       1509.90       1604.21       114.72 o
 -17   0   3       2776.25       2887.20        84.82 o
 -15   0   3         59.51         39.13        30.42 o
 -13   0   3        565.76        578.46        34.89 o
 -11   0   3        371.47        319.92        34.47 o
  -9   0   3         21.38        123.68        25.35 o
  -7   0   3         55.48          9.85        21.40 o
  -5   0   3       2289.85       2318.67        42.01 o
  -3   0   3       4945.14       5065.19        61.04 o
  -1   0   3         79.91         78.47        14.95 o
   1   0   3        200.78        228.98        17.23 o
   3   0   3       8636.54       8872.79        77.04 o
   5   0   3      22824.37      23004.72       652.75 o
   7   0   3        158.86         63.59        31.02 o
   9   0   3       2186.90       2139.38        48.53 o
  11   0   3        249.36        278.33        27.80 o
  13   0   3       4311.49       4374.30       177.24 o
  15   0   3       1849.07       1828.25        55.63 o
  17   0   3        280.77        285.50        41.55 o
  19   0   3        361.66        382.81        57.82 o
 -21   1   3        432.65        569.10        53.49 o
 -20   1   3        148.97        221.06        44.88 o
 -19   1   3        359.68        440.59        40.39 o
 -18   1   3        616.32        694.80        37.80 o
 -17   1   3        232.63        199.39        28.93 o
 -16   1   3         52.50         60.15        25.83 o
 -15   1   3       1285.18       1392.92        40.80 o
 -14   1   3          1.41          6.67        23.00 o
 -13   1   3        461.51        521.35        26.24 o
 -12   1   3       1954.22       1891.06        36.59 o
 -11   1   3        466.50        454.34        37.06 o
 -10   1   3       1681.84       1548.98        30.06 o
  -9   1   3        220.57        153.14        16.03 o
  -8   1   3       1092.79       1081.78        27.06 o
  -7   1   3      13408.91      13575.15        94.08 o
  -6   1   3          0.42          9.41        10.62 o
  -5   1   3      14444.67      14813.00        99.11 o
  -4   1   3       5836.63       6286.65        47.05 o
  -3   1   3       1872.23       1840.73        21.42 o
  -2   1   3          6.83         -8.50        11.34 o
  -1   1   3        776.86        862.56        19.74 o
   0   1   3      14979.87      15737.12        99.60 o
   1   1   3         58.18         12.49         6.90 o
   2   1   3      31259.55      34433.89       187.61 o
   3   1   3       7399.19       7015.35        63.32 o
   4   1   3       1965.09       2026.81        29.54 o
   5   1   3       2019.19       1977.03        21.96 o
   6   1   3        558.93        473.26        14.42 o
   7   1   3       1388.20       1656.53        29.22 o
   8   1   3       1613.71       1445.62        23.71 o
   9   1   3       2282.16       2277.15        30.85 o
  10   1   3        152.82        170.41        14.15 o
  11   1   3       7198.08       7095.86        51.90 o
  12   1   3       1878.61       1935.46        29.16 o
  13   1   3       3224.10       3216.77        38.71 o
  14   1   3        195.51        187.09        26.13 o
  15   1   3         66.60         59.95        23.55 o
  16   1   3          8.90        -23.51        23.51 o
  17   1   3        199.57        260.70        31.07 o
  18   1   3         47.74         65.19        30.00 o
  19   1   3        172.01        173.31        43.83 o
  20   1   3          2.23        -10.78        52.24 o
 -20   2   3       1050.65       1020.78        50.27 o
 -19   2   3        367.33        366.04        36.28 o
 -18   2   3         19.12         14.37        31.23 o
 -17   2   3        957.79       1017.21        42.56 o
 -16   2   3        426.75        467.13        30.61 o
 -15   2   3        468.93        516.23        28.68 o
 -14   2   3       1269.87       1275.66        38.75 o
 -13   2   3       1912.60       1812.77        38.47 o
 -12   2   3        332.68        355.54        30.81 o
 -11   2   3        491.21        425.65        21.65 o
 -10   2   3        283.43        292.34        19.50 o
  -9   2   3       1977.24       2020.22        30.88 o
  -8   2   3        424.33        305.01        14.19 o
  -7   2   3       1956.33       1933.97        24.09 o
  -6   2   3       2571.44       2344.93        24.65 o
  -5   2   3        154.88        182.70        12.76 o
  -4   2   3       3395.19       3431.10        27.36 o
  -3   2   3         18.70          9.63         5.50 o
  -2   2   3       2199.02       2229.41        26.71 o
  -1   2   3      25966.95      28836.42       181.85 o
   0   2   3       3529.75       4299.55        30.66 o
   1   2   3       1034.32        969.60        14.22 o
   2   2   3       4505.09       4415.75        41.55 o
   3   2   3        590.75        635.77        13.25 o
   4   2   3         47.28         26.32         9.62 o
   5   2   3          6.16         16.66        10.44 o
   6   2   3       3170.71       3755.78        32.08 o
   7   2   3         43.38         27.24        11.93 o
   8   2   3       1352.87       1200.33        27.68 o
   9   2   3         38.67         25.41        13.70 o
  10   2   3       4749.13       4623.77        42.01 o
  11   2   3        178.53        193.14        17.15 o
  12   2   3       2211.30       2116.23        32.46 o
  13   2   3       4817.37       4755.91        46.42 o
  14   2   3        264.43        260.79        27.57 o
  15   2   3         73.12         66.25        26.01 o
  16   2   3        367.29        349.06        30.84 o
  17   2   3          4.60         -3.71        28.23 o
  18   2   3        298.28        291.28        35.33 o
  19   2   3         21.74         58.26        55.45 o
 -20   3   3        917.12        981.13        57.82 o
 -19   3   3        111.09         81.43        36.52 o
 -18   3   3        940.79        845.50        44.29 o
 -17   3   3        478.78        408.52        36.30 o
 -16   3   3        463.24        464.65        36.16 o
 -15   3   3         34.72          5.50        24.85 o
 -14   3   3        417.62        398.30        27.32 o
 -13   3   3        981.37       1034.47        38.83 o
 -12   3   3         50.78         75.85        19.23 o
 -11   3   3       3181.26       3081.36        38.19 o
 -10   3   3       1286.96       1214.38        34.30 o
  -9   3   3         63.94         64.99        12.46 o
  -8   3   3      12292.57      12952.44        74.96 o
  -7   3   3         24.89         18.05         9.72 o
  -6   3   3        426.48        435.73        13.33 o
  -5   3   3        131.70        155.13        12.18 o
  -4   3   3       4573.77       4643.83        37.77 o
  -3   3   3         18.33         12.60         9.51 o
  -2   3   3      16303.70      16727.44       102.74 o
  -1   3   3        524.60        593.06        12.64 o
   0   3   3       6003.71       5960.05        40.05 o
   1   3   3       1887.04       2061.61        19.08 o
   2   3   3        120.98        157.74         9.26 o
   3   3   3        320.44        334.58        13.71 o
   4   3   3       1683.30       1609.61        24.12 o
   5   3   3       2940.88       3163.00        30.54 o
   6   3   3        695.61        495.10        15.23 o
   7   3   3        365.57        387.09        14.63 o
   8   3   3       3288.28       3267.58        32.35 o
   9   3   3        269.47        250.71        15.98 o
  10   3   3        198.53        187.39        16.47 o
  11   3   3         17.17         17.17        16.06 o
  12   3   3        221.43        232.36        18.42 o
  13   3   3        952.59        936.46        28.90 o
  14   3   3       4302.08       4266.98        58.38 o
  15   3   3         37.69          6.34        49.73 o
  16   3   3        398.46        372.06        34.91 o
  17   3   3        113.35        125.74        35.60 o
  18   3   3          6.63         13.02        35.21 o
  19   3   3          3.40          6.71        41.86 o
 -19   4   3        740.96        812.98        44.38 o
 -18   4   3         53.85         19.68        34.30 o
 -17   4   3        354.53        318.96        43.58 o
 -16   4   3        621.33        615.01        36.37 o
 -15   4   3         13.93         -0.98        26.92 o
 -14   4   3        259.93        207.35        27.13 o
 -13   4   3       2435.61       2293.01        74.02 o
 -12   4   3        245.55        232.82        26.11 o
 -11   4   3         14.29          1.47        19.95 o
 -10   4   3        203.68        196.19        18.16 o
  -9   4   3       1033.04       1089.09        21.79 o
  -8   4   3       1344.98       1333.17        27.12 o
  -7   4   3       2198.00       2349.55        31.11 o
  -6   4   3       2728.27       2455.24        29.53 o
  -5   4   3         35.11        -11.40        11.40 o
  -4   4   3       1626.38       1545.13        19.56 o
  -3   4   3       2510.72       2596.59        23.60 o
  -2   4   3        188.77        212.63        17.68 o
  -1   4   3        881.63        834.20        17.96 o
   0   4   3       4610.70       4555.90        31.80 o
   1   4   3          2.43         -0.57         7.24 o
   2   4   3       5474.54       5611.71        45.95 o
   3   4   3        124.35        123.02        12.65 o
   4   4   3       5572.29       5604.39        56.61 o
   5   4   3       2128.38       1988.51        49.19 o
   6   4   3          0.85        -18.09        18.09 o
   7   4   3        526.08        513.17        28.99 o
   8   4   3       3295.53       3347.66        42.25 o
   9   4   3         58.94         19.53        14.89 o
  10   4   3       1970.92       1939.08        36.72 o
  11   4   3        111.99        127.73        20.21 o
  12   4   3       1352.23       1326.50        35.51 o
  13   4   3        476.03        473.35        26.28 o
  14   4   3         18.88         12.25        27.07 o
  15   4   3         88.04        106.58        29.47 o
  16   4   3          2.42        -28.23        29.61 o
  17   4   3         14.28          4.39        39.08 o
  18   4   3         41.71         31.21        37.86 o
 -18   5   3        237.55        230.04        46.60 o
 -17   5   3        145.99        173.95        31.23 o
 -16   5   3        191.28        181.61        26.27 o
 -15   5   3       1254.81       1259.13        69.90 o
 -14   5   3          2.76          1.83        18.46 o
 -13   5   3        880.16        934.28        49.51 o
 -12   5   3        175.49        194.49        35.23 o
 -11   5   3        403.94        380.27        33.72 o
 -10   5   3        367.26        404.28        29.17 o
  -9   5   3          2.63        -21.16        21.16 o
  -8   5   3        602.59        607.22        25.98 o
  -7   5   3       5153.29       5069.59        48.10 o
  -6   5   3       1348.72       1372.46        25.72 o
  -5   5   3       3035.93       2964.08        29.55 o
  -4   5   3         59.15         76.17        15.69 o
  -3   5   3         99.67         67.66        13.80 o
  -2   5   3        375.92        353.87        14.34 o
  -1   5   3          1.08         -2.65         7.23 o
   0   5   3        157.88        207.36         8.30 o
   1   5   3       1919.81       1856.60        20.45 o
   2   5   3          1.64         17.33         8.90 o
   3   5   3       2969.93       2985.97        29.04 o
   4   5   3        125.55        138.08        12.59 o
   5   5   3          5.48          6.56        12.58 o
   6   5   3       2140.31       2118.29        38.96 o
   7   5   3        200.89        152.71        22.75 o
   8   5   3        565.86        561.39        28.85 o
   9   5   3       1284.40       1328.31        40.27 o
  10   5   3         13.55         65.37        24.60 o
  11   5   3       1295.21       1316.52        44.14 o
  12   5   3          0.73         59.32        36.89 o
  13   5   3        485.51        525.97        34.45 o
  14   5   3        971.25        863.85        43.06 o
  15   5   3        584.48        550.13        41.10 o
  16   5   3        519.32        454.13        32.32 o
  17   5   3        331.22        267.61        32.95 o
 -17   6   3        335.33        446.68        51.05 o
 -16   6   3          8.27        -29.86        38.77 o
 -15   6   3        575.09        532.21        50.54 o
 -14   6   3        785.04        699.64        46.00 o
 -13   6   3        605.28        552.11        70.69 o
 -12   6   3        595.69        510.51        38.74 o
 -11   6   3        728.37        784.61        40.76 o
 -10   6   3        388.55        372.68        36.35 o
  -9   6   3       2139.50       2104.94        43.44 o
  -8   6   3          4.00        -22.55        22.55 o
  -7   6   3         48.57          1.66        19.75 o
  -6   6   3        303.54        322.83        21.43 o
  -5   6   3       2368.83       2354.55        47.14 o
  -4   6   3         24.84         24.69        10.42 o
  -3   6   3       4738.33       4723.48        63.23 o
  -2   6   3         16.74         29.67        20.75 o
  -1   6   3        765.58        704.05        16.49 o
   0   6   3         33.87         66.28         7.81 o
   1   6   3       1703.66       1721.04        20.31 o
   2   6   3         16.56          1.37         9.48 o
   3   6   3        339.92        346.10        13.38 o
   4   6   3         49.27         37.83        18.15 o
   5   6   3       2317.33       2292.03        40.98 o
   6   6   3       1122.06       1119.94        51.67 o
   7   6   3       4661.81       4576.59        81.66 o
   8   6   3         36.13         40.67        24.62 o
   9   6   3        443.11        400.47        30.02 o
  10   6   3         18.28         50.14        27.19 o
  11   6   3         22.77         -0.59        26.94 o
  12   6   3        223.50        201.20        34.46 o
  13   6   3       1121.58       1133.01        44.08 o
  14   6   3          8.12         57.88        33.55 o
  15   6   3        607.29        576.59        47.73 o
  16   6   3          6.91         71.59        42.09 o
 -15   7   3        367.14        445.26        46.09 o
 -14   7   3         25.34         58.62        38.64 o
 -13   7   3        971.37       1021.66        48.69 o
 -12   7   3          1.81         78.76        34.39 o
 -11   7   3         22.24         49.67        30.53 o
 -10   7   3        338.30        382.84        33.41 o
  -9   7   3         11.10        -13.51        24.99 o
  -8   7   3        161.66        163.97        23.66 o
  -7   7   3       1264.99       1313.81        47.99 o
  -6   7   3        813.03        807.09        31.16 o
  -5   7   3       3766.22       3584.85        45.19 o
  -4   7   3        863.92        855.81        19.40 o
  -3   7   3        112.52        111.38         9.58 o
  -2   7   3        257.54        253.28        22.65 o
  -1   7   3        160.28        168.38        19.71 o
   0   7   3        950.72        907.01        19.55 o
   1   7   3         81.31         77.15         8.87 o
   2   7   3        261.71        274.03        16.72 o
   3   7   3       2585.05       2523.18        47.79 o
   4   7   3        938.07        936.49        41.32 o
   5   7   3         49.95         61.06        19.78 o
   6   7   3        154.25        132.58        22.13 o
   7   7   3         22.86          4.23        23.38 o
   8   7   3        418.92        398.83        29.58 o
   9   7   3         10.99          6.15        26.49 o
  10   7   3          2.05         -5.52        27.61 o
  11   7   3        150.94        174.67        31.83 o
  12   7   3         23.09         27.06        31.89 o
  13   7   3        106.24        135.75        38.40 o
  14   7   3         58.34         48.67        40.04 o
 -13   8   3        264.75        291.25        40.98 o
 -12   8   3        343.76        383.37        39.46 o
 -11   8   3        351.93        376.40        36.29 o
 -10   8   3        753.10        771.09        42.94 o
  -9   8   3        355.15        413.79        31.64 o
  -8   8   3        539.32        561.72        36.25 o
  -7   8   3        848.13        848.10        38.30 o
  -6   8   3        969.66       1026.36        31.82 o
  -5   8   3         44.23         62.95        17.37 o
  -4   8   3        326.65        374.76        41.12 o
  -3   8   3        170.42        195.90        30.67 o
  -2   8   3         97.66        120.46        22.69 o
  -1   8   3        296.32        287.22        19.69 o
   0   8   3        241.10        243.64        11.98 o
   1   8   3         23.65         58.41        39.98 o
   2   8   3       1379.37       1397.98        26.40 o
   3   8   3         31.24         32.56        15.47 o
   4   8   3        408.23        467.79        35.22 o
   5   8   3        515.15        540.44        33.85 o
   6   8   3        326.29        342.45        24.83 o
   7   8   3         16.93         27.62        23.12 o
   8   8   3        745.71        752.82        50.55 o
   9   8   3         42.03         91.95        36.03 o
  10   8   3        593.76        612.19        36.17 o
  11   8   3          1.67          0.40        30.89 o
  12   8   3        234.81        325.85        36.35 o
 -10   9   3         24.43        224.96        93.42 o
  -9   9   3         68.74         88.40        26.68 o
  -8   9   3        527.48        555.93        30.68 o
  -7   9   3          2.48         16.01        58.16 o
  -6   9   3         31.77         11.15        44.77 o
  -5   9   3          0.37         37.38        35.59 o
  -4   9   3        376.05        428.44        50.78 o
  -3   9   3         45.36         69.92        23.51 o
  -2   9   3        645.88        656.95       106.13 o
  -1   9   3         90.68         45.59        86.70 o
   0   9   3        376.77        414.80        94.92 o
   1   9   3          0.32        -78.47        80.72 o
   2   9   3         14.11        -30.64        81.46 o
   3   9   3         42.48         10.81        22.34 o
   4   9   3        820.96        821.90        31.58 o
   5   9   3         36.30         18.88        30.43 o
   6   9   3        957.20        979.91        36.06 o
   7   9   3         14.02         13.11        23.32 o
   8   9   3        258.84        281.10        28.32 o
  -3  10   3        327.05        220.48       115.84 o
  -2  10   3         10.22        -66.52       106.13 o
  -1  10   3        178.20         49.33       105.38 o
   0  10   3        170.09        130.79       100.90 o
   1  10   3          6.11         69.51       105.38 o
   2  10   3        624.79        517.93       112.11 o
 -20   0   4       1526.39       1644.95        82.97 o
 -18   0   4       3337.32       3580.13        97.56 o
 -16   0   4       1134.81       1152.95        60.96 o
 -14   0   4        116.36        115.66        35.01 o
 -12   0   4       7949.65       7878.56       113.62 o
 -10   0   4       6994.47       7300.71       188.71 o
  -8   0   4       4079.04       3787.29        62.62 o
  -6   0   4         10.87         -1.82        19.53 o
  -4   0   4       4464.54       4563.87        60.51 o
  -2   0   4         94.90         76.98        23.17 o
   0   0   4      25587.38      26593.78       330.53 o
   2   0   4          0.44          0.12        13.27 o
   4   0   4       4272.31       4845.23        54.48 o
   6   0   4      12818.03      12621.52       100.39 o
   8   0   4       1866.85       1597.40        31.37 o
  10   0   4         54.15         51.06        23.96 o
  12   0   4        520.86        523.23        29.33 o
  14   0   4         73.51          4.28        56.74 o
  16   0   4        529.58        616.45        41.47 o
  18   0   4        461.13        453.42        55.71 o
 -21   1   4        556.58        633.59        55.98 o
 -20   1   4       1160.36       1334.91        62.39 o
 -19   1   4       1105.75       1318.63        51.47 o
 -18   1   4         33.45          7.51        28.92 o
 -17   1   4        452.10        503.86        32.93 o
 -16   1   4        723.64        794.19        33.41 o
 -15   1   4        699.80        713.97        37.17 o
 -14   1   4         80.62         56.70        23.23 o
 -13   1   4       1402.81       1291.40        40.07 o
 -12   1   4       2043.65       2014.59        37.57 o
 -11   1   4        617.37        550.13        33.48 o
 -10   1   4        583.38        597.74        24.84 o
  -9   1   4        416.77        350.10        20.45 o
  -8   1   4       7310.96       7604.53        59.54 o
  -7   1   4      10089.13      11663.67        82.92 o
  -6   1   4      11897.19      12243.32        85.17 o
  -5   1   4       4159.05       4224.56        36.61 o
  -4   1   4       6993.32       7338.12        63.79 o
  -3   1   4       2685.10       2780.87        34.66 o
  -2   1   4       2113.90       2105.96        55.68 o
  -1   1   4       3713.81       3896.70        34.00 o
   0   1   4      13222.50      13627.91        88.71 o
   1   1   4        817.93        972.51        18.04 o
   2   1   4        975.50       1200.33        16.16 o
   3   1   4       4607.52       4774.59        51.98 o
   4   1   4       1546.68       1497.92        17.96 o
   5   1   4       1363.37       1251.58        18.13 o
   6   1   4        873.95        960.08        19.95 o
   7   1   4         34.23        -12.41        12.41 o
   8   1   4       4589.18       4124.23        36.97 o
   9   1   4       1747.75       1754.94        27.37 o
  10   1   4       2751.48       2601.60        32.90 o
  11   1   4         42.33         20.82        15.00 o
  12   1   4       1785.33       1754.37        30.20 o
  13   1   4        295.84        303.59        22.87 o
  14   1   4        593.27        551.85        40.82 o
  15   1   4        254.18        263.45        25.46 o
  16   1   4        808.61        797.77        32.32 o
  17   1   4        143.44        155.72        32.54 o
  18   1   4       1121.54       1209.09        49.80 o
  19   1   4        151.46        132.36        45.34 o
 -20   2   4        422.86        400.34        42.34 o
 -19   2   4         75.47         88.91        35.43 o
 -18   2   4        244.92        238.07        36.07 o
 -17   2   4       1670.57       1659.87        53.46 o
 -16   2   4        102.15         83.84        25.39 o
 -15   2   4       3773.10       3764.88        54.11 o
 -14   2   4          1.04         25.26        22.32 o
 -13   2   4       1438.56       1401.78        37.73 o
 -12   2   4        492.31        468.24        37.03 o
 -11   2   4         14.33         -5.70        18.15 o
 -10   2   4       1456.33       1421.89        29.71 o
  -9   2   4       1593.15       1452.58        24.21 o
  -8   2   4         42.16         14.57        17.16 o
  -7   2   4       8824.54       8519.29        59.27 o
  -6   2   4        412.91        467.65        18.55 o
  -5   2   4       8007.05       7813.35        52.93 o
  -4   2   4       3011.62       3086.37        29.75 o
  -3   2   4       1673.16       1672.15        22.24 o
  -2   2   4        716.02        625.44        21.74 o
  -1   2   4      59877.73      65197.50       408.24 o
   0   2   4      32182.49      36106.57       227.28 o
   1   2   4       1557.58       1345.56        16.71 o
   2   2   4         18.34          4.10         8.47 o
   3   2   4       1958.39       1880.03        19.64 o
   4   2   4       1165.95       1151.82        17.71 o
   5   2   4         42.74         45.10        10.97 o
   6   2   4       1756.69       1631.68        22.52 o
   7   2   4        321.60        319.61        24.95 o
   8   2   4       1010.04        948.02        22.19 o
   9   2   4       2561.38       2400.80        30.26 o
  10   2   4         37.38         41.46        15.14 o
  11   2   4        417.26        435.25        19.64 o
  12   2   4       1425.31       1351.64        29.13 o
  13   2   4       1462.71       1425.25        31.47 o
  14   2   4        356.12        332.85        25.25 o
  15   2   4          1.34        -22.60        22.60 o
  16   2   4        166.79        151.83        28.82 o
  17   2   4        419.33        408.64        33.30 o
  18   2   4        337.11        299.41        37.39 o
  19   2   4        169.11        104.81        46.64 o
 -20   3   4        243.13        297.16        41.41 o
 -19   3   4       1796.19       1874.65        62.32 o
 -18   3   4        131.43        134.74        35.80 o
 -17   3   4       1815.47       1813.18        57.34 o
 -16   3   4         10.41         25.52        30.14 o
 -15   3   4         26.51         33.12        25.56 o
 -14   3   4          0.48        -23.67        23.67 o
 -13   3   4          9.54         31.52        20.35 o
 -12   3   4        758.40        716.00        37.67 o
 -11   3   4        875.64        853.83        31.05 o
 -10   3   4          0.15        -14.21        14.21 o
  -9   3   4       3953.28       3945.75        46.24 o
  -8   3   4          0.05         -7.32        11.76 o
  -7   3   4        140.13        166.13        11.71 o
  -6   3   4        818.59        876.32        17.61 o
  -5   3   4       4328.89       4313.12        40.50 o
  -4   3   4       1257.85       1345.87        25.69 o
  -3   3   4       2141.03       1921.72        39.22 o
  -2   3   4         62.36         74.81        11.97 o
  -1   3   4       2304.29       2234.96        23.78 o
   0   3   4       2222.55       2381.00        22.02 o
   1   3   4        219.23        225.01        13.08 o
   2   3   4        897.49        948.69        15.94 o
   3   3   4       3098.38       3112.39        37.69 o
   4   3   4         56.38         30.44        12.89 o
   5   3   4      11370.02      11502.89        77.17 o
   6   3   4          0.00        -10.49        10.49 o
   7   3   4      10785.35      11070.07        71.34 o
   8   3   4         10.48          6.88        12.92 o
   9   3   4       1832.58       1750.17        27.84 o
  10   3   4         33.18         24.97        15.89 o
  11   3   4       1158.38       1129.25        28.09 o
  12   3   4        581.13        568.42        22.82 o
  13   3   4       2319.10       2429.47        40.11 o
  14   3   4        535.19        571.08        32.60 o
  15   3   4       1494.12       1392.49        83.46 o
  16   3   4         32.10         18.01        30.39 o
  17   3   4        310.91        345.81        36.08 o
  18   3   4        108.47        106.98        34.92 o
 -19   4   4         36.05         98.66        52.97 o
 -18   4   4        525.95        507.22        40.41 o
 -17   4   4        306.70        305.16        35.53 o
 -16   4   4         67.21         45.48        29.17 o
 -15   4   4        328.10        346.25        30.83 o
 -14   4   4       1431.05       1399.20        43.65 o
 -13   4   4         15.69         10.37        23.14 o
 -12   4   4        631.56        545.78        29.02 o
 -11   4   4        212.24        190.81        20.90 o
 -10   4   4        429.96        404.83        24.01 o
  -9   4   4        704.76        703.60        20.95 o
  -8   4   4         75.74         75.98        17.00 o
  -7   4   4       9009.75       8862.37        72.19 o
  -6   4   4        377.19        387.53        16.89 o
  -5   4   4       1643.80       1482.28        23.22 o
  -4   4   4       2419.94       2432.14        25.57 o
  -3   4   4          3.61          8.28        12.09 o
  -2   4   4        665.63        671.13        18.60 o
  -1   4   4       4781.52       5072.80        41.54 o
   0   4   4       1444.31       1503.40        17.77 o
   1   4   4        353.57        260.42        17.26 o
   2   4   4        109.55        103.45        10.02 o
   3   4   4       2470.63       2532.51        26.93 o
   4   4   4       1581.11       1481.62        56.77 o
   5   4   4        752.62        707.10        26.52 o
   6   4   4       1034.22        981.02        25.56 o
   7   4   4          9.22        -11.39        15.41 o
   8   4   4        101.74        112.75        18.30 o
   9   4   4       2628.17       2538.17        36.10 o
  10   4   4          1.14         -0.32        18.25 o
  11   4   4       2170.13       2113.79        42.66 o
  12   4   4        274.57        307.45        24.59 o
  13   4   4         15.06          9.70        34.98 o
  14   4   4         54.45         25.22        27.20 o
  15   4   4         57.05         55.18        36.14 o
  16   4   4          3.33        -17.90        29.73 o
  17   4   4        252.84        265.51        35.52 o
  18   4   4        266.72        350.95        38.17 o
 -18   5   4        420.88        414.77        36.35 o
 -17   5   4        690.34        598.87        34.10 o
 -16   5   4        281.80        295.87        28.16 o
 -15   5   4          0.06          2.25        21.28 o
 -14   5   4        258.62        278.10        26.30 o
 -13   5   4        901.75        873.01        45.33 o
 -12   5   4       1289.02       1240.58        50.89 o
 -11   5   4         26.00         32.82        29.94 o
 -10   5   4          4.86        -24.42        24.42 o
  -9   5   4        266.26        236.72        25.67 o
  -8   5   4       1751.44       1645.25        39.64 o
  -7   5   4        931.14        906.34        25.67 o
  -6   5   4       3062.55       3013.95        34.89 o
  -5   5   4        330.58        369.70        17.33 o
  -4   5   4       1280.25       1175.18        21.12 o
  -3   5   4        132.65        111.10        13.85 o
  -2   5   4        115.28        101.44        14.78 o
  -1   5   4        710.75        681.84        15.59 o
   0   5   4       2350.40       2356.03        22.95 o
   1   5   4         44.54         41.23         9.27 o
   2   5   4       2091.89       2019.21        33.50 o
   3   5   4         73.60         79.19        12.42 o
   4   5   4       2976.18       2911.71        31.33 o
   5   5   4       1043.89       1052.11        29.73 o
   6   5   4       3216.07       3080.08        47.00 o
   7   5   4       1271.27       1189.97        45.70 o
   8   5   4       1427.84       1357.54        54.26 o
   9   5   4          3.59         -4.78        24.86 o
  10   5   4       1745.14       1699.51        45.09 o
  11   5   4        313.63        313.00        29.05 o
  12   5   4        610.21        715.63        35.93 o
  13   5   4          3.66         11.61        29.83 o
  14   5   4        104.22        151.75        35.56 o
  15   5   4        171.59        188.57        27.71 o
  16   5   4        567.24        553.92        33.86 o
  17   5   4        251.87        297.11        32.15 o
 -17   6   4         97.74         40.86        42.12 o
 -16   6   4        256.58        251.90        60.94 o
 -15   6   4         41.19         28.29        37.96 o
 -14   6   4          1.08         53.79        35.42 o
 -13   6   4        344.64        309.20        50.43 o
 -12   6   4        119.15        161.53        33.89 o
 -11   6   4       1064.97       1076.53        62.78 o
 -10   6   4       1829.35       1772.50        45.70 o
  -9   6   4        254.96        305.42        27.16 o
  -8   6   4       1231.56       1225.66        38.51 o
  -7   6   4        312.92        314.87        24.55 o
  -6   6   4        505.96        546.98        25.21 o
  -5   6   4          3.85        -12.90        14.70 o
  -4   6   4        986.04        969.24        21.45 o
  -3   6   4        150.34        165.09        12.39 o
  -2   6   4       4413.60       4256.10        49.19 o
  -1   6   4        195.68        189.70        15.93 o
   0   6   4       1127.14       1043.10        18.44 o
   1   6   4        157.81        168.90        10.81 o
   2   6   4         28.94         28.12        10.80 o
   3   6   4         46.80         24.94        11.66 o
   4   6   4        743.14        772.12        28.50 o
   5   6   4       1075.42       1041.03        32.35 o
   6   6   4       2633.30       2582.00        45.37 o
   7   6   4        129.72        182.36        25.01 o
   8   6   4        503.65        507.97        30.25 o
   9   6   4          7.44         11.45        25.87 o
  10   6   4        196.51        181.10        28.88 o
  11   6   4         40.81         72.29        29.41 o
  12   6   4        118.90        134.29        31.62 o
  13   6   4         18.76         48.85        49.08 o
  14   6   4        775.65        759.67        45.75 o
  15   6   4         13.28         19.12        78.11 o
 -15   7   4        256.22        320.52        44.49 o
 -14   7   4        683.64        729.55        46.72 o
 -13   7   4          5.18         -9.70        34.89 o
 -12   7   4        651.35        644.75        42.85 o
 -11   7   4         37.71        -14.77        30.07 o
 -10   7   4         27.46         23.44        26.91 o
  -9   7   4          2.53        -25.21        25.31 o
  -8   7   4        402.85        424.15        33.01 o
  -7   7   4        856.87        855.87        34.03 o
  -6   7   4       2408.71       2359.19        42.12 o
  -5   7   4        491.41        521.24        23.10 o
  -4   7   4       1403.04       1359.59        23.79 o
  -3   7   4        233.80        276.34        23.97 o
  -2   7   4         32.80         35.67         8.85 o
  -1   7   4        115.51        128.07        11.63 o
   0   7   4        633.28        604.11        14.47 o
   1   7   4        952.14        902.52        17.45 o
   2   7   4        372.22        371.04        19.58 o
   3   7   4         40.19         39.18        17.81 o
   4   7   4        378.18        384.15        22.69 o
   5   7   4       1878.33       1869.51        39.83 o
   6   7   4          7.05          4.51        22.02 o
   7   7   4         73.53        103.51        24.50 o
   8   7   4        588.39        602.95        31.96 o
   9   7   4         31.91         31.50        26.98 o
  10   7   4        143.51        162.87        30.23 o
  11   7   4        100.62        118.54        30.77 o
  12   7   4         80.83         72.81        32.48 o
  13   7   4        214.94        235.64        36.46 o
  14   7   4          0.03         15.09        70.78 o
 -13   8   4        196.02        254.98        58.34 o
 -12   8   4         77.06        141.92        36.46 o
 -11   8   4        520.27        575.79        39.47 o
 -10   8   4        489.16        537.21        46.19 o
  -9   8   4        107.44         72.64        43.62 o
  -8   8   4          1.56         34.83        23.72 o
  -7   8   4       1391.38       1480.53        38.66 o
  -6   8   4         20.03         41.37        19.38 o
  -5   8   4        499.46        510.24        36.25 o
  -4   8   4        412.58        364.70        25.24 o
  -3   8   4         16.42         17.89        22.63 o
  -2   8   4        295.18        280.24        24.59 o
  -1   8   4         89.70        143.67        20.66 o
   0   8   4         53.69         79.21        18.79 o
   1   8   4       1449.04       1528.42        28.25 o
   2   8   4        286.31        302.81        19.88 o
   3   8   4        431.38        450.17        24.08 o
   4   8   4         13.63         -9.60        29.74 o
   5   8   4        203.76        192.36        23.31 o
   6   8   4       1895.39       1739.80        41.87 o
   7   8   4        697.26        724.14        32.71 o
   8   8   4        118.05         97.62        26.23 o
   9   8   4        605.33        593.59        34.58 o
  10   8   4          9.23          1.67        30.80 o
  11   8   4        338.55        343.87        35.58 o
  -9   9   4         45.24         44.02        31.20 o
  -8   9   4          7.20         -7.54        50.92 o
  -7   9   4        373.78        383.86        38.73 o
  -6   9   4        435.78        382.20        36.55 o
  -5   9   4       1272.57       1143.94        45.86 o
  -4   9   4        223.24        209.44        49.64 o
  -3   9   4        744.52        767.01        33.87 o
  -2   9   4          8.39         21.51        17.55 o
  -1   9   4       1327.68       1127.05       117.34 o
   0   9   4        232.18        235.42        89.69 o
   1   9   4        525.83        446.19        95.66 o
   2   9   4         18.79          8.57        18.92 o
   3   9   4         51.52         35.79        22.71 o
   4   9   4          4.45         15.71        19.73 o
   5   9   4       1339.38       1301.11        43.67 o
   6   9   4        278.87        285.03        34.42 o
   7   9   4        302.17        345.01        45.69 o
   8   9   4         48.44         45.00        26.40 o
  -3  10   4          9.39        -16.44       107.62 o
  -2  10   4         81.67        -75.49       104.63 o
  -1  10   4         47.99         55.31        94.92 o
   0  10   4        177.10        127.80       100.15 o
   1  10   4        310.84        192.82       107.62 o
 -21   0   5        304.61        380.79        61.83 o
 -19   0   5       2395.19       2393.05        87.19 o
 -17   0   5       2733.20       2723.11        82.97 o
 -15   0   5          3.06         -0.11        29.81 o
 -13   0   5        829.67        943.98        49.39 o
 -11   0   5         21.57         47.46        29.07 o
  -9   0   5      13381.13      13894.24       243.65 o
  -7   0   5       1160.91       1362.39        39.63 o
  -5   0   5      14067.55      14307.96       154.58 o
  -3   0   5       4008.84       4185.33        79.97 o
  -1   0   5        668.51        594.80        38.49 o
   1   0   5         34.82         23.74        14.78 o
   3   0   5       2335.98       2224.53        53.40 o
   5   0   5      15929.22      15916.50       109.95 o
   7   0   5       3921.74       3680.79        43.10 o
   9   0   5        128.99        102.17        18.84 o
  11   0   5          6.31        -18.95        20.45 o
  13   0   5        223.20        231.53        26.60 o
  15   0   5        652.85        754.09        41.58 o
  17   0   5         12.55         41.35        46.77 o
  19   0   5         88.68         46.44        55.97 o
 -21   1   5         73.76         59.93        47.17 o
 -20   1   5        367.13        487.63        48.02 o
 -19   1   5         13.02         35.51        34.54 o
 -18   1   5        733.64        748.03        36.96 o
 -17   1   5       1531.05       1667.52        47.10 o
 -16   1   5         42.49         52.87        25.60 o
 -15   1   5       3629.08       3819.90        55.24 o
 -14   1   5         33.22          3.02        22.50 o
 -13   1   5        385.86        341.24        24.53 o
 -12   1   5       1144.20       1156.07        34.17 o
 -11   1   5         33.26         35.20        20.92 o
 -10   1   5       1417.35       1348.60        33.03 o
  -9   1   5       1440.16       1256.95        25.65 o
  -8   1   5       1446.22       1571.40        24.70 o
  -7   1   5      51495.87      55177.00       347.18 o
  -6   1   5       3435.04       3737.31        39.43 o
  -5   1   5      12786.56      13137.87       101.46 o
  -4   1   5       3164.39       3283.43        34.91 o
  -3   1   5         49.07         39.22        15.06 o
  -2   1   5        460.12        450.07        17.26 o
  -1   1   5        563.91        691.61        24.70 o
   0   1   5       9102.90      10286.84        70.12 o
   1   1   5      27291.07      28040.00       177.68 o
   2   1   5        175.96        193.95        11.42 o
   3   1   5       3563.86       3469.15        30.06 o
   4   1   5        985.04        978.32        16.73 o
   5   1   5        381.44        465.18        16.49 o
   6   1   5       1779.12       1705.69        21.74 o
   7   1   5        382.34        310.15        14.70 o
   8   1   5        214.61        239.07        15.18 o
   9   1   5       2485.49       2331.98        30.60 o
  10   1   5        156.44        153.72        17.06 o
  11   1   5        109.46         91.59        17.89 o
  12   1   5        960.16        985.82        32.26 o
  13   1   5          3.63          5.11        20.59 o
  14   1   5       2360.60       2243.47        42.85 o
  15   1   5          3.18         -0.29        28.14 o
  16   1   5          3.78          2.31        25.62 o
  17   1   5        865.05        924.82        44.32 o
  18   1   5        386.91        455.23        48.33 o
  19   1   5        596.86        601.31        53.25 o
 -20   2   5        385.51        408.62        49.10 o
 -19   2   5        494.11        546.57        43.69 o
 -18   2   5        240.52        297.94        37.83 o
 -17   2   5        675.84        677.33        43.42 o
 -16   2   5        717.63        777.09        32.82 o
 -15   2   5         37.44         92.66        24.52 o
 -14   2   5       1276.97       1275.63        37.37 o
 -13   2   5        335.49        266.35        24.20 o
 -12   2   5         24.38         14.09        19.53 o
 -11   2   5        286.38        273.18        20.59 o
 -10   2   5        476.83        429.85        17.71 o
  -9   2   5        187.22        155.67        13.93 o
  -8   2   5       5434.91       5450.10        44.11 o
  -7   2   5          2.78         26.14        13.42 o
  -6   2   5       5549.75       5298.16        54.03 o
  -5   2   5        727.78        617.91        33.33 o
  -4   2   5       1520.31       1550.72        24.52 o
  -3   2   5       2168.50       2284.73        23.91 o
  -2   2   5       3056.51       3062.65        25.30 o
  -1   2   5      16087.91      17879.02       116.75 o
   0   2   5        244.91        159.06         8.95 o
   1   2   5         13.03         19.18         7.90 o
   2   2   5       5087.66       4938.78        33.59 o
   3   2   5       4500.19       4599.01        36.05 o
   4   2   5       7744.46       8326.59        59.00 o
   5   2   5       5260.85       5583.57        44.50 o
   6   2   5       2641.83       2604.43        27.58 o
   7   2   5       1744.83       1694.49        24.76 o
   8   2   5       5707.47       5598.57        45.52 o
   9   2   5         96.80        121.89        15.74 o
  10   2   5        695.92        676.04        23.91 o
  11   2   5         11.24         22.50        16.38 o
  12   2   5       5468.25       5289.22        50.21 o
  13   2   5        386.47        415.11        29.32 o
  14   2   5        206.59        223.39        23.93 o
  15   2   5          3.65         40.12        24.78 o
  16   2   5        295.01        322.77        32.07 o
  17   2   5        522.91        550.23        34.76 o
  18   2   5         95.96         65.64        40.63 o
  19   2   5          7.31         33.90        44.51 o
 -20   3   5       2531.66       2603.45       103.11 o
 -19   3   5        374.42        384.47        39.91 o
 -18   3   5       1219.50       1282.24        51.57 o
 -17   3   5        139.33        114.36        36.07 o
 -16   3   5       1514.39       1377.78        55.29 o
 -15   3   5        155.41         60.99        28.05 o
 -14   3   5        899.48        973.11        36.21 o
 -13   3   5         63.85         39.17        22.18 o
 -12   3   5       2059.90       2068.86        37.04 o
 -11   3   5         21.73         45.66        16.36 o
 -10   3   5       2128.27       2113.67        30.28 o
  -9   3   5         11.13         19.34        13.32 o
  -8   3   5       3502.21       3450.03        33.75 o
  -7   3   5        119.44         94.09        11.52 o
  -6   3   5        480.76        524.67        14.95 o
  -5   3   5        466.30        487.54        13.05 o
  -4   3   5      12528.26      12602.71        90.21 o
  -3   3   5        267.02        284.59        15.53 o
  -2   3   5         42.80        108.51        10.99 o
  -1   3   5       2674.19       3177.53        27.96 o
   0   3   5       4542.01       4771.36        36.05 o
   1   3   5       1487.00       1627.82        20.24 o
   2   3   5        522.99        556.46        18.67 o
   3   3   5         22.77         11.60        12.50 o
   4   3   5       9618.56       9858.66        67.60 o
   5   3   5        160.75        113.29        12.94 o
   6   3   5       8439.09       8462.45        57.34 o
   7   3   5          6.52          0.37        12.85 o
   8   3   5        613.02        576.22        24.24 o
   9   3   5         48.77         12.80        14.63 o
  10   3   5        281.63        289.20        18.59 o
  11   3   5        305.48        280.47        19.48 o
  12   3   5         96.87        133.08        26.57 o
  13   3   5         73.72         55.38        20.57 o
  14   3   5        742.44        828.50        49.95 o
  15   3   5         20.56         42.34        36.50 o
  16   3   5         19.96         30.14        32.33 o
  17   3   5          1.73         -8.25        64.51 o
  18   3   5        112.70         42.54        34.71 o
 -19   4   5        425.96        445.66        57.50 o
 -18   4   5         67.47         19.58        32.88 o
 -17   4   5        102.74         87.49        40.45 o
 -16   4   5       1133.75       1165.20        66.13 o
 -15   4   5          6.64        -24.92        28.05 o
 -14   4   5       2743.49       2545.37        52.29 o
 -13   4   5         54.13         80.16        26.97 o
 -12   4   5          4.04        -16.28        20.82 o
 -11   4   5        509.63        508.70        22.57 o
 -10   4   5        731.24        741.68        23.45 o
  -9   4   5        395.72        410.86        17.39 o
  -8   4   5       2234.58       2154.73        34.42 o
  -7   4   5       1558.97       1662.81        30.56 o
  -6   4   5       6623.66       6571.15        65.97 o
  -5   4   5       2906.85       2982.76        34.23 o
  -4   4   5        407.21        392.05        17.82 o
  -3   4   5       3900.59       3947.75        43.28 o
  -2   4   5       1354.43       1308.64        20.68 o
  -1   4   5      10717.06      11230.65        72.92 o
   0   4   5       8788.27       9967.23        65.82 o
   1   4   5       8397.42       8698.78        59.03 o
   2   4   5        927.02        806.66        23.31 o
   3   4   5       2403.99       2269.93        29.61 o
   4   4   5       2561.00       2541.84        38.95 o
   5   4   5       1610.63       1463.55        33.60 o
   6   4   5        256.47        217.90        17.62 o
   7   4   5       1387.76       1370.69        27.96 o
   8   4   5       1500.93       1448.06        33.52 o
   9   4   5        619.23        578.32        23.99 o
  10   4   5       1384.99       1380.49        49.32 o
  11   4   5        114.52        108.04        26.87 o
  12   4   5         73.63        103.40        22.36 o
  13   4   5         15.70         26.45        21.78 o
  14   4   5        995.98        981.21        41.85 o
  15   4   5         95.41        148.23        29.45 o
  16   4   5        482.54        504.24        39.91 o
  17   4   5         29.98         51.05        33.10 o
 -18   5   5        559.29        520.36        34.51 o
 -17   5   5        479.74        434.52        31.84 o
 -16   5   5         40.66         53.76        24.15 o
 -15   5   5       1644.10       1699.32        52.71 o
 -14   5   5        970.74        917.88        30.24 o
 -13   5   5       1772.98       1769.60        65.31 o
 -12   5   5         41.06         68.50        32.97 o
 -11   5   5        781.83        788.73        34.49 o
 -10   5   5          2.31        -24.19        24.19 o
  -9   5   5        144.97        157.22        24.71 o
  -8   5   5        256.70        282.71        31.56 o
  -7   5   5       4475.11       4321.56        55.22 o
  -6   5   5        104.65        115.29        15.93 o
  -5   5   5       2609.62       2551.14        29.31 o
  -4   5   5       4136.49       4191.15        41.06 o
  -3   5   5        741.98        754.27        22.60 o
  -2   5   5       2041.36       2109.22        31.30 o
  -1   5   5        843.25        926.74        16.87 o
   0   5   5        453.34        455.03        22.10 o
   1   5   5        257.96        236.42        16.14 o
   2   5   5        412.05        433.22        14.31 o
   3   5   5        767.59        776.48        19.64 o
   4   5   5       3357.11       3364.26        34.98 o
   5   5   5       1133.41       1106.38        33.07 o
   6   5   5       1290.14       1216.56        35.92 o
   7   5   5        982.64       1026.54        36.35 o
   8   5   5        169.14        149.27        25.55 o
   9   5   5       2062.67       2030.96        46.68 o
  10   5   5        168.33        189.10        28.50 o
  11   5   5        115.50        126.71        29.20 o
  12   5   5          3.38         -1.12        28.01 o
  13   5   5         58.92        103.69        32.09 o
  14   5   5        257.10        293.76        35.79 o
  15   5   5        944.92        861.60        51.53 o
  16   5   5        244.15        236.94        30.52 o
 -17   6   5        455.99        573.73        53.19 o
 -16   6   5          7.51         -3.43        42.07 o
 -15   6   5          5.34         12.91        39.48 o
 -14   6   5         26.10         -9.15        35.10 o
 -13   6   5          8.02         23.93        34.96 o
 -12   6   5       1122.99       1212.59        51.72 o
 -11   6   5         15.15         29.16        52.00 o
 -10   6   5         54.43         32.12        26.67 o
  -9   6   5       2040.89       2028.45        72.49 o
  -8   6   5          2.77        -21.70        21.70 o
  -7   6   5        541.93        576.30        27.15 o
  -6   6   5        127.00         96.67        21.79 o
  -5   6   5       1562.26       1516.06        32.92 o
  -4   6   5        411.82        446.74        17.06 o
  -3   6   5       4173.93       4137.60        52.86 o
  -2   6   5       1098.44       1080.47        25.54 o
  -1   6   5        820.71        765.24        16.61 o
   0   6   5         15.21          6.94        10.04 o
   1   6   5        112.50        125.06        11.58 o
   2   6   5        560.00        548.77        17.38 o
   3   6   5       1007.06        921.68        26.42 o
   4   6   5        101.72         65.57        19.78 o
   5   6   5       2142.54       2227.79        42.48 o
   6   6   5        152.13        153.52        33.66 o
   7   6   5       3381.97       3344.70        68.50 o
   8   6   5          0.47         34.33        24.99 o
   9   6   5         48.33         -1.01        25.54 o
  10   6   5         11.43        -19.04        27.30 o
  11   6   5         58.24        107.71        29.57 o
  12   6   5         24.71          4.03        29.66 o
  13   6   5        741.05        756.10        40.69 o
  14   6   5         24.06         15.10        36.61 o
  15   6   5        210.58        288.39        65.51 o
 -15   7   5        537.87        556.77        64.29 o
 -14   7   5          0.59         69.11        38.29 o
 -13   7   5         23.22         46.70        35.27 o
 -12   7   5          7.98         25.06        34.00 o
 -11   7   5        177.79        131.88        46.50 o
 -10   7   5         81.34         70.67        45.85 o
  -9   7   5         37.67         15.46        25.66 o
  -8   7   5         85.53         97.51        31.50 o
  -7   7   5        176.89        196.59        23.76 o
  -6   7   5         32.37         53.61        20.12 o
  -5   7   5       1636.10       1603.33        35.43 o
  -4   7   5        829.56        835.84        27.57 o
  -3   7   5        138.58        143.43        13.89 o
  -2   7   5        747.26        710.06        33.86 o
  -1   7   5       1469.35       1406.37        33.82 o
   0   7   5       1633.33       1554.67        38.33 o
   1   7   5        579.25        553.50        25.56 o
   2   7   5         15.97         21.40        17.24 o
   3   7   5       1159.90       1126.91        33.42 o
   4   7   5        786.84        741.29        37.55 o
   5   7   5        116.83        136.34        22.79 o
   6   7   5         12.18         -2.83        21.62 o
   7   7   5       2853.54       2751.27        51.56 o
   8   7   5          4.56         42.85        26.54 o
   9   7   5        607.18        614.25        34.40 o
  10   7   5         19.08         13.21        28.40 o
  11   7   5        411.01        398.71        35.31 o
  12   7   5          4.21        -15.99        31.40 o
  13   7   5         83.06        119.59        34.98 o
 -13   8   5        448.45        446.84        62.21 o
 -12   8   5         72.77         98.43        35.56 o
 -11   8   5          1.83         33.38        31.74 o
 -10   8   5          1.55        -17.40        63.75 o
  -9   8   5         51.98         79.65        26.48 o
  -8   8   5       2037.80       2133.00        86.73 o
  -7   8   5          3.80          9.23        21.72 o
  -6   8   5        481.84        528.09        80.47 o
  -5   8   5        534.48        542.00        34.52 o
  -4   8   5         32.61         78.11        39.72 o
  -3   8   5        218.58        223.07        14.85 o
  -2   8   5        106.43        139.51        13.70 o
  -1   8   5        256.70        263.25        25.05 o
   0   8   5        370.22        391.44        42.23 o
   1   8   5          7.07         31.20        15.81 o
   2   8   5        789.82        787.48        50.50 o
   3   8   5         70.45         49.82        19.60 o
   4   8   5        127.71        199.54        25.55 o
   5   8   5        839.20        775.85        33.90 o
   6   8   5         20.30         80.74        24.82 o
   7   8   5        161.25        182.58        26.71 o
   8   8   5       1137.68       1095.91        42.80 o
   9   8   5         44.76         59.75        29.92 o
  10   8   5        693.54        753.50        40.56 o
  11   8   5        374.74        405.43        37.26 o
  -9   9   5        213.76        145.08        27.35 o
  -8   9   5          1.16         -5.97        41.53 o
  -7   9   5         11.89        -22.53        26.43 o
  -6   9   5        490.68        495.20        26.86 o
  -5   9   5        117.68         74.47        29.32 o
  -4   9   5        754.12        798.71        40.30 o
  -3   9   5         39.40         73.23        33.29 o
  -2   9   5        869.10        891.28        46.24 o
  -1   9   5         43.19         42.66        19.65 o
   0   9   5        274.46        316.44        32.51 o
   1   9   5         42.26         35.82        18.21 o
   2   9   5        724.66        668.52        39.72 o
   3   9   5          3.95        -17.65        17.65 o
   4   9   5        417.75        476.87        25.89 o
   5   9   5          5.05         39.96        21.98 o
   6   9   5        933.22        944.75        39.90 o
   7   9   5          0.94          4.16        26.64 o
   8   9   5         89.30        119.76        36.95 o
  -2  10   5         84.00        -28.40        92.68 o
  -1  10   5        102.40         59.04        97.16 o
   0  10   5        137.92        142.75        97.91 o
 -20   0   6        685.73        684.34        63.42 o
 -18   0   6       1170.10       1213.82        67.49 o
 -16   0   6         60.09         50.69        41.48 o
 -14   0   6        116.58         66.50        37.76 o
 -12   0   6       6788.87       6761.65       103.32 o
 -10   0   6       3949.62       4179.44        72.40 o
  -8   0   6        317.41        347.33        53.44 o
  -6   0   6       8179.55       8622.52       189.09 o
  -4   0   6      17693.27      17981.98       266.81 o
  -2   0   6       3959.58       3825.84        76.23 o
   0   0   6         18.28         28.41        13.15 o
   2   0   6        152.06        150.94        14.47 o
   4   0   6      13192.96      13382.52       111.30 o
   6   0   6      32606.26      34819.34       251.85 o
   8   0   6        484.86        533.40        26.21 o
  10   0   6        136.33        122.92        20.69 o
  12   0   6        688.28        720.16        32.02 o
  14   0   6        783.22        932.03        75.76 o
  16   0   6        251.35        239.88        51.66 o
  18   0   6        107.75        172.44        56.19 o
 -21   1   6        131.87         60.01        46.25 o
 -20   1   6         27.53        132.54        74.75 o
 -19   1   6        260.66        256.40        38.05 o
 -18   1   6        719.68        749.64        41.40 o
 -17   1   6        264.07        286.27        30.10 o
 -16   1   6       2747.54       2615.42        51.69 o
 -15   1   6        556.90        668.72        37.95 o
 -14   1   6        163.90        117.06        23.54 o
 -13   1   6        127.00         95.45        24.71 o
 -12   1   6        101.58         66.80        23.73 o
 -11   1   6        736.36        680.25        27.34 o
 -10   1   6       1303.76       1304.22        23.84 o
  -9   1   6       1005.77       1256.82        23.60 o
  -8   1   6       5919.83       5688.81        49.49 o
  -7   1   6       3597.80       3904.39        38.45 o
  -6   1   6      17562.56      18352.30       138.92 o
  -5   1   6       7642.87       8026.66        88.13 o
  -4   1   6        433.23        479.60        39.23 o
  -3   1   6       2129.64       2095.73        38.54 o
  -2   1   6       1964.39       1966.99        33.44 o
  -1   1   6       4375.33       4804.15        43.63 o
   0   1   6       8530.96       8729.94        62.03 o
   1   1   6        338.04        380.42        17.56 o
   2   1   6        300.80        249.63        12.00 o
   3   1   6       1939.80       1913.58        22.13 o
   4   1   6         37.44         29.69        10.15 o
   5   1   6      19697.01      21864.66       116.32 o
   6   1   6       8174.61       8921.31        51.10 o
   7   1   6       1790.17       1851.63        20.64 o
   8   1   6       6090.41       5708.53        41.51 o
   9   1   6        240.95        254.18        14.29 o
  10   1   6        293.46        308.44        15.91 o
  11   1   6         30.89         25.21        15.57 o
  12   1   6         23.38         13.72        17.55 o
  13   1   6        374.54        347.99        21.26 o
  14   1   6          7.35         -1.52        21.89 o
  15   1   6         29.92         52.85        24.18 o
  16   1   6       1114.42       1155.63        50.43 o
  17   1   6         28.91        -19.24        32.99 o
  18   1   6       1510.58       1573.01        65.90 o
  19   1   6         22.80        125.21        48.01 o
 -21   2   6          6.39        -54.58        54.58 o
 -20   2   6        674.92        663.88        52.80 o
 -19   2   6         86.97        202.98        36.77 o
 -18   2   6        194.67        112.50        33.25 o
 -17   2   6       1045.53       1145.16        43.70 o
 -16   2   6         30.94         78.95        25.92 o
 -15   2   6       3977.25       3913.02        55.40 o
 -14   2   6        263.21        280.93        25.01 o
 -13   2   6       1717.87       1628.75        37.65 o
 -12   2   6       1622.84       1608.48        35.75 o
 -11   2   6         84.90         84.26        15.25 o
 -10   2   6        695.24        753.57        21.40 o
  -9   2   6       6613.06       6884.02        58.89 o
  -8   2   6        671.59        776.01        22.30 o
  -7   2   6      13807.06      13763.25        97.72 o
  -6   2   6         37.65         83.93        23.64 o
  -5   2   6       2629.64       2572.57        29.14 o
  -4   2   6       2535.23       2564.52        27.65 o
  -3   2   6        152.87        159.30        11.15 o
  -2   2   6        794.83        758.51        23.48 o
  -1   2   6        772.10        918.71        19.96 o
   0   2   6        140.27        113.83        10.71 o
   1   2   6       4720.74       4672.75        34.40 o
   2   2   6        281.55        294.11        10.91 o
   3   2   6        721.65        711.25        23.36 o
   4   2   6       2079.34       2306.80        26.43 o
   5   2   6        645.04        766.13        19.85 o
   6   2   6       3978.15       3754.95        36.13 o
   7   2   6       7619.70       7724.92        59.43 o
   8   2   6        129.71        150.02        16.30 o
   9   2   6       2533.14       2345.90        31.44 o
  10   2   6         54.19         50.50        16.71 o
  11   2   6       1998.13       1980.88        32.62 o
  12   2   6        558.06        598.71        22.91 o
  13   2   6        172.22        161.41        20.05 o
  14   2   6         13.57         22.79        22.95 o
  15   2   6        258.03        357.82        54.84 o
  16   2   6         80.32         91.41        28.23 o
  17   2   6       1587.66       1708.23       144.01 o
  18   2   6        169.02        131.38        44.27 o
 -20   3   6        160.92        217.33        41.06 o
 -19   3   6       1504.91       1503.42        56.89 o
 -18   3   6          8.52         11.11        37.76 o
 -17   3   6        631.14        605.14        42.90 o
 -16   3   6        105.98         96.63        34.09 o
 -15   3   6         63.14         46.97        27.29 o
 -14   3   6       1003.61       1023.57        61.17 o
 -13   3   6        652.90        655.08        42.86 o
 -12   3   6        731.39        694.96        22.70 o
 -11   3   6       1285.74       1268.19        30.53 o
 -10   3   6        262.21        222.53        16.25 o
  -9   3   6       1163.45       1191.38        24.16 o
  -8   3   6         39.27         -1.17        12.12 o
  -7   3   6       1155.75       1140.62        20.69 o
  -6   3   6          0.06          4.42         8.46 o
  -5   3   6       8977.43       9055.35        59.58 o
  -4   3   6         85.27         90.84        16.73 o
  -3   3   6       9339.81       9672.57       112.70 o
  -2   3   6         48.21         76.20        11.77 o
  -1   3   6       3105.21       3318.20        43.07 o
   0   3   6         31.56         17.95        12.96 o
   1   3   6       7566.79       7995.19        87.38 o
   2   3   6        591.78        661.30        18.64 o
   3   3   6       3592.89       3552.38        34.71 o
   4   3   6          9.95          8.26        12.07 o
   5   3   6       8685.30       8115.51        60.29 o
   6   3   6         67.57         80.44        12.58 o
   7   3   6       3097.66       2992.58        31.95 o
   8   3   6        107.69        105.84        15.42 o
   9   3   6         20.69          0.29        15.85 o
  10   3   6        200.16        190.83        17.76 o
  11   3   6         20.55         23.19        17.27 o
  12   3   6       3275.10       3174.44        43.75 o
  13   3   6        137.37        211.80        29.48 o
  14   3   6        145.87        107.11        29.53 o
  15   3   6       1755.67       1634.08        51.27 o
  16   3   6          0.01         14.30        31.90 o
  17   3   6        164.06        250.22        35.70 o
  18   3   6          0.70          2.54        40.60 o
 -19   4   6        125.05        131.45        35.60 o
 -18   4   6        628.49        569.36        40.49 o
 -17   4   6       1354.69       1346.26        50.40 o
 -16   4   6         84.10         82.63        32.48 o
 -15   4   6        322.23        371.34        36.79 o
 -14   4   6        887.86        884.31        38.59 o
 -13   4   6       2298.33       2300.04        48.19 o
 -12   4   6       1545.30       1500.94        35.97 o
 -11   4   6        163.23        139.35        19.34 o
 -10   4   6        613.99        650.91        22.35 o
  -9   4   6       1434.94       1364.72        24.76 o
  -8   4   6         67.11         89.92        17.53 o
  -7   4   6       4528.70       4312.62        52.07 o
  -6   4   6        687.20        625.47        26.11 o
  -5   4   6       2515.63       2474.78        31.64 o
  -4   4   6         58.23         39.57        14.83 o
  -3   4   6        373.72        404.04        27.94 o
  -2   4   6       4192.53       4445.39        40.92 o
  -1   4   6       3209.82       3426.68        30.80 o
   0   4   6      13871.35      14779.76        93.73 o
   1   4   6       1544.77       1855.23        23.03 o
   2   4   6         14.26         35.95        11.32 o
   3   4   6       1232.01       1189.89        37.32 o
   4   4   6       1826.08       1781.03        59.33 o
   5   4   6         46.45         32.51        15.83 o
   6   4   6        156.49        112.34        17.74 o
   7   4   6        665.85        622.40        24.09 o
   8   4   6          3.64        -15.03        23.66 o
   9   4   6       2056.95       2029.69        37.33 o
  10   4   6         47.94         42.09        19.97 o
  11   4   6         32.60         31.80        21.18 o
  12   4   6        152.60        179.11        23.33 o
  13   4   6         96.89         98.56        23.43 o
  14   4   6         80.33         97.12        28.37 o
  15   4   6        277.82        301.71        32.95 o
  16   4   6         74.44        138.84        37.59 o
  17   4   6       1881.07       1971.60        59.09 o
 -18   5   6        353.17        349.51        32.78 o
 -17   5   6         28.36          1.98        26.70 o
 -16   5   6        871.97        815.39        37.20 o
 -15   5   6         39.31         24.13        21.24 o
 -14   5   6        967.30        945.05        44.44 o
 -13   5   6        535.00        507.44        40.31 o
 -12   5   6         90.68        108.20        30.96 o
 -11   5   6       2785.71       2876.98        63.75 o
 -10   5   6        396.10        337.55        28.37 o
  -9   5   6        172.21        146.65        24.62 o
  -8   5   6       2098.53       1981.02        42.18 o
  -7   5   6          0.30         21.27        20.75 o
  -6   5   6        617.01        606.49        21.94 o
  -5   5   6        193.47        179.12        15.58 o
  -4   5   6        430.08        477.71        21.61 o
  -3   5   6       2922.68       2850.79        38.33 o
  -2   5   6        596.28        700.86        22.98 o
  -1   5   6        170.67        182.92        11.79 o
   0   5   6       2195.85       2110.51        37.59 o
   1   5   6         19.35         13.02        10.62 o
   2   5   6       1943.00       1899.29        24.89 o
   3   5   6         73.52         54.14        13.26 o
   4   5   6       1100.23       1062.55        38.81 o
   5   5   6       1412.00       1362.11        35.56 o
   6   5   6       2193.87       2052.35        42.55 o
   7   5   6        604.74        645.23        30.59 o
   8   5   6       3192.93       3079.44        53.64 o
   9   5   6        115.95         89.11        25.87 o
  10   5   6       1284.75       1258.36        41.94 o
  11   5   6        876.93        884.67        60.52 o
  12   5   6        160.20        161.46        30.44 o
  13   5   6        154.05        157.13        32.43 o
  14   5   6         75.22         88.40        34.89 o
  15   5   6        196.23        224.56        90.64 o
  16   5   6       1163.11       1207.28        59.31 o
 -17   6   6          5.00         19.57        46.12 o
 -16   6   6        119.69        153.42        42.17 o
 -15   6   6        192.55        188.98        42.11 o
 -14   6   6        154.45        230.26        48.28 o
 -13   6   6         70.19        129.05        47.86 o
 -12   6   6        217.37        267.41        33.92 o
 -11   6   6        125.66        115.05        42.62 o
 -10   6   6        223.44        211.60        28.71 o
  -9   6   6        209.87        235.17        29.38 o
  -8   6   6        437.19        428.45        28.17 o
  -7   6   6        585.55        600.25        28.04 o
  -6   6   6       1620.10       1641.10        37.68 o
  -5   6   6          9.48         12.59        15.58 o
  -4   6   6       3157.60       3062.24        36.43 o
  -3   6   6        546.38        558.38        22.66 o
  -2   6   6       1480.19       1481.36        25.29 o
  -1   6   6        262.26        285.66        21.22 o
   0   6   6         98.69         91.23        14.37 o
   1   6   6        471.47        496.32        15.99 o
   2   6   6        188.81        179.52        41.78 o
   3   6   6        283.41        284.77        23.08 o
   4   6   6       1256.73       1210.83        37.37 o
   5   6   6       2518.29       2476.84        46.05 o
   6   6   6       1377.41       1340.19        38.89 o
   7   6   6         78.10         85.31        25.09 o
   8   6   6        683.57        683.54        33.75 o
   9   6   6          1.64         12.71        27.48 o
  10   6   6        326.62        312.55        30.81 o
  11   6   6        102.64        119.23        34.73 o
  12   6   6        707.26        750.45        39.50 o
  13   6   6         74.07         89.20        32.68 o
  14   6   6        493.65        533.18        47.79 o
  15   6   6         30.54         61.52        40.67 o
 -15   7   6        186.88        210.07        76.64 o
 -14   7   6        276.44        342.73        43.41 o
 -13   7   6        195.80        271.75        39.70 o
 -12   7   6          1.99        -48.65        48.65 o
 -11   7   6       1586.98       1531.41        59.87 o
 -10   7   6       1197.66       1286.89        60.01 o
  -9   7   6         36.33          8.15        25.17 o
  -8   7   6         14.42         27.12        24.07 o
  -7   7   6        467.47        479.61        27.60 o
  -6   7   6       1436.28       1375.38        36.80 o
  -5   7   6        222.49        242.09        21.94 o
  -4   7   6        296.70        318.46        21.12 o
  -3   7   6       1099.23       1073.97        40.71 o
  -2   7   6       1054.59       1014.05        29.02 o
  -1   7   6        239.53        245.56        25.06 o
   0   7   6        731.23        739.98        45.09 o
   1   7   6       1121.67       1113.23        32.49 o
   2   7   6       1883.43       1906.40        39.74 o
   3   7   6         29.53         37.71        20.56 o
   4   7   6        547.59        498.78        28.30 o
   5   7   6       1016.08        943.11        46.00 o
   6   7   6       1221.76       1194.06        39.82 o
   7   7   6         24.22         98.15        26.07 o
   8   7   6       1085.69       1090.44        43.45 o
   9   7   6        322.74        319.25        32.29 o
  10   7   6        801.06        780.48        47.68 o
  11   7   6          7.40         27.88        31.14 o
  12   7   6         85.61        141.85        33.93 o
  13   7   6        415.58        440.81        40.11 o
 -13   8   6        118.16        111.43        39.20 o
 -12   8   6         15.40         33.21        34.33 o
 -11   8   6        161.56         92.23        94.41 o
 -10   8   6        364.34        370.86        43.91 o
  -9   8   6       1035.31       1068.63        50.38 o
  -8   8   6        204.88        257.02        27.56 o
  -7   8   6        888.64        910.05        35.78 o
  -6   8   6          3.55        -12.57        20.50 o
  -5   8   6        882.46        859.93        41.30 o
  -4   8   6        252.60        296.12        34.46 o
  -3   8   6         34.31         40.00        16.19 o
  -2   8   6         55.63         51.99        15.69 o
  -1   8   6        363.95        403.35        32.89 o
   0   8   6          0.36         17.90        24.08 o
   1   8   6        708.69        718.19        29.02 o
   2   8   6         17.88          1.02        29.13 o
   3   8   6        165.59        164.76        28.81 o
   4   8   6         93.71        129.64        30.73 o
   5   8   6         17.23         31.11        28.07 o
   6   8   6        637.62        587.34        34.20 o
   7   8   6        513.25        485.07        33.43 o
   8   8   6         10.73         38.25        27.74 o
   9   8   6        438.90        474.24        35.19 o
  10   8   6        169.58        241.84        41.96 o
  11   8   6        315.11        367.18        37.19 o
  -9   9   6        350.89        351.87        57.71 o
  -8   9   6        587.17        565.50        30.66 o
  -7   9   6          0.33         12.26        33.33 o
  -6   9   6         36.09         60.45        34.22 o
  -5   9   6        414.63        425.90        21.17 o
  -4   9   6          1.45         53.32        27.19 o
  -3   9   6        836.42        812.05        39.05 o
  -2   9   6         17.69         -0.24        36.34 o
  -1   9   6        602.57        620.41        35.78 o
   0   9   6          4.46         34.73        22.27 o
   1   9   6         77.53         90.69        23.67 o
   2   9   6        379.63        349.20        28.67 o
   3   9   6         91.11        137.84        25.62 o
   4   9   6        156.40        179.26        23.88 o
   5   9   6        887.97        872.23        39.29 o
   6   9   6          0.02         29.04        25.72 o
   7   9   6         94.68        131.99        30.90 o
 -21   0   7         53.30         48.05        55.22 o
 -19   0   7       2126.27       2282.85        93.80 o
 -17   0   7       1141.10       1044.19       151.72 o
 -15   0   7        521.07        606.35        85.58 o
 -13   0   7       1576.66       1386.87        57.85 o
 -11   0   7        578.12        617.62        38.94 o
  -9   0   7          3.29          5.23        41.85 o
  -7   0   7       7773.83       8147.07       103.05 o
  -5   0   7       3946.29       3526.55        56.28 o
  -3   0   7       5900.17       5903.56       106.13 o
  -1   0   7       1000.41       1009.30        26.17 o
   1   0   7       3283.06       3313.68        37.26 o
   3   0   7      26913.21      27806.00       203.19 o
   5   0   7      55253.99      61322.85       539.16 o
   7   0   7       1246.96       1157.52        27.83 o
   9   0   7         65.53         65.57        19.04 o
  11   0   7        357.45        358.30        25.43 o
  13   0   7       2747.54       2770.30       111.80 o
  15   0   7        830.62        858.23        66.52 o
  17   0   7          6.75         59.33        51.59 o
 -21   1   7          6.51        105.01        46.74 o
 -20   1   7        260.35        277.75        45.54 o
 -19   1   7        729.39        903.70        46.01 o
 -18   1   7        329.39        366.30        32.74 o
 -17   1   7       2942.78       2884.69        59.66 o
 -16   1   7          3.72         81.04        25.56 o
 -15   1   7       4974.99       4772.76        83.41 o
 -14   1   7         40.14          5.55        25.46 o
 -13   1   7          1.10         -2.61        24.48 o
 -12   1   7        651.97        682.33        40.99 o
 -11   1   7        238.34        203.68        14.71 o
 -10   1   7        614.39        583.41        20.10 o
  -9   1   7       2884.10       2578.62        33.04 o
  -8   1   7       1631.81       1729.63        27.32 o
  -7   1   7      13925.67      13657.04       109.86 o
  -6   1   7       3440.22       3443.81        40.15 o
  -5   1   7       2299.99       2360.06        36.93 o
  -4   1   7       2980.04       3031.04        40.52 o
  -3   1   7       1421.12       1532.29        43.35 o
  -2   1   7         36.99         62.52        13.15 o
  -1   1   7        643.92        804.71        28.95 o
   0   1   7        386.03        406.16        14.17 o
   1   1   7       4446.41       4302.64        38.15 o
   2   1   7        305.93        300.66        13.00 o
   3   1   7       2849.51       2949.16        31.78 o
   4   1   7       4195.37       4442.45        46.34 o
   5   1   7       5065.21       5520.57        39.43 o
   6   1   7        263.25        330.82        18.37 o
   7   1   7       3954.16       4050.98        30.66 o
   8   1   7        290.70        316.78        19.95 o
   9   1   7        880.85        784.57        18.26 o
  10   1   7         26.49         10.25        14.41 o
  11   1   7        136.67        163.58        17.90 o
  12   1   7        268.92        257.67        22.09 o
  13   1   7       1779.40       1625.24        36.83 o
  14   1   7         39.03         25.15        22.04 o
  15   1   7        913.38        931.22        37.93 o
  16   1   7         79.77         98.51        34.60 o
  17   1   7       1097.19       1112.22        48.14 o
  18   1   7        505.56        601.99        52.52 o
 -21   2   7         43.06        -30.66        43.06 o
 -20   2   7          0.63          2.51        42.10 o
 -19   2   7        128.61        123.03        36.25 o
 -18   2   7        333.57        356.65        39.70 o
 -17   2   7         42.37          6.57        29.21 o
 -16   2   7       2503.69       2510.83        48.76 o
 -15   2   7          3.65         33.82        23.82 o
 -14   2   7        126.37        145.60        24.16 o
 -13   2   7         80.31         74.84        22.04 o
 -12   2   7        243.08        201.59        17.30 o
 -11   2   7        902.85        898.77        26.27 o
 -10   2   7       2707.07       2705.86        39.73 o
  -9   2   7       2207.25       2419.06        32.77 o
  -8   2   7      13440.86      14057.94       101.65 o
  -7   2   7        148.17        175.24        15.76 o
  -6   2   7       3451.58       3266.41        34.67 o
  -5   2   7       3313.01       3327.52        39.27 o
  -4   2   7         34.84         50.59        13.36 o
  -3   2   7       2052.83       2341.91        28.97 o
  -2   2   7        753.48        627.40        18.16 o
  -1   2   7       3380.44       3752.56        42.50 o
   0   2   7      10472.31      10635.15        74.32 o
   1   2   7         21.77         35.75        10.68 o
   2   2   7       7928.66       7944.03        53.71 o
   3   2   7       1128.03       1124.30        22.24 o
   4   2   7        227.30        271.36        12.57 o
   5   2   7       1362.35       1387.75        22.29 o
   6   2   7       5022.36       4897.25        43.67 o
   7   2   7       2011.27       2118.73        30.10 o
   8   2   7       3321.80       3176.67        37.61 o
   9   2   7        207.51        255.78        19.29 o
  10   2   7        738.39        792.72        23.87 o
  11   2   7        102.95         66.94        18.33 o
  12   2   7        573.60        515.12        22.76 o
  13   2   7        838.52        919.94        28.16 o
  14   2   7        217.31        210.47        24.98 o
  15   2   7          1.58          1.37        25.86 o
  16   2   7       1448.07       1546.24        71.63 o
  17   2   7         92.00        150.12        40.97 o
  18   2   7       1137.08       1174.16        60.02 o
 -20   3   7        803.80        766.83        47.55 o
 -19   3   7         41.62         89.19        42.63 o
 -18   3   7        519.96        545.62        45.08 o
 -17   3   7         29.42         20.19        34.91 o
 -16   3   7         20.73        -23.96        31.72 o
 -15   3   7         33.70         28.92        26.92 o
 -14   3   7       5298.46       5420.24       103.99 o
 -13   3   7        820.57        692.84        25.72 o
 -12   3   7        377.03        340.26        19.69 o
 -11   3   7         40.86         29.68        16.52 o
 -10   3   7       1682.06       1575.71        28.50 o
  -9   3   7         27.59         35.94        13.65 o
  -8   3   7          0.07        -12.57        12.57 o
  -7   3   7        442.50        459.28        15.51 o
  -6   3   7       6831.54       6709.40        45.28 o
  -5   3   7         52.65         71.01        12.41 o
  -4   3   7       9888.00      10418.60        83.92 o
  -3   3   7       1267.81       1506.71        21.59 o
  -2   3   7       3783.34       3911.05        31.32 o
  -1   3   7       4686.11       5414.88        53.00 o
   0   3   7        237.44        258.75        16.60 o
   1   3   7       8784.51       9522.74        71.29 o
   2   3   7       9219.22       9587.41        65.06 o
   3   3   7        273.97        264.94        16.41 o
   4   3   7       7865.46       7565.79        57.38 o
   5   3   7          3.12        -13.13        14.37 o
   6   3   7       2549.20       2453.48        29.39 o
   7   3   7         51.94         55.98        14.06 o
   8   3   7         76.86         55.58        15.83 o
   9   3   7          1.21        -15.81        15.81 o
  10   3   7        135.73        131.65        18.07 o
  11   3   7       1680.22       1561.68        34.26 o
  12   3   7        410.23        451.06        24.15 o
  13   3   7        681.60        662.58        29.91 o
  14   3   7       1321.68       1412.38        68.88 o
  15   3   7        405.62        412.60        47.79 o
  16   3   7          6.02         31.75        32.02 o
  17   3   7         55.48        111.04        40.94 o
 -19   4   7         45.81         52.16        36.30 o
 -18   4   7        154.44        112.67        34.90 o
 -17   4   7         32.19          3.92        33.33 o
 -16   4   7        620.00        641.38        72.10 o
 -15   4   7        829.87        756.30        55.34 o
 -14   4   7        667.37        620.10        38.79 o
 -13   4   7        752.54        810.00        29.29 o
 -12   4   7         69.29         51.28        19.71 o
 -11   4   7         88.92         96.38        21.75 o
 -10   4   7        113.16        118.48        16.68 o
  -9   4   7          9.24          2.75        10.73 o
  -8   4   7       5139.73       5148.12        37.96 o
  -7   4   7       1587.19       1649.31        34.81 o
  -6   4   7       1667.15       1598.80        32.38 o
  -5   4   7       1948.29       1868.31        42.75 o
  -4   4   7        205.21        202.05        17.97 o
  -3   4   7       4038.77       4023.49        46.55 o
  -2   4   7      10620.46      11356.64        83.86 o
  -1   4   7         52.70         91.48        11.81 o
   0   4   7        533.00        436.32        16.77 o
   1   4   7        198.89        198.16        18.17 o
   2   4   7       2538.51       2515.55        35.79 o
   3   4   7       2774.61       2786.39        46.22 o
   4   4   7        118.63        117.22        20.11 o
   5   4   7       2536.04       2514.31        35.80 o
   6   4   7        790.62        754.50        25.23 o
   7   4   7         19.09         19.09        19.55 o
   8   4   7       4014.65       3789.03        56.08 o
   9   4   7        211.43        216.43        26.36 o
  10   4   7       1036.92       1030.15        33.08 o
  11   4   7         18.97         21.86        21.11 o
  12   4   7       1860.27       1900.03        45.01 o
  13   4   7       1929.38       1917.26        44.03 o
  14   4   7        315.41        357.02        30.53 o
  15   4   7         26.52         93.21        30.01 o
  16   4   7        664.06        724.41        75.88 o
  17   4   7         14.33         63.72        43.37 o
 -18   5   7         99.47        112.66        45.85 o
 -17   5   7        300.07        287.50        30.09 o
 -16   5   7          1.53         -9.56        24.81 o
 -15   5   7       1287.28       1307.77        45.85 o
 -14   5   7        870.78        840.90        55.34 o
 -13   5   7        152.70        135.71        46.39 o
 -12   5   7        730.42        720.22        49.08 o
 -11   5   7        857.72        937.45        65.26 o
 -10   5   7         80.85         84.50        26.16 o
  -9   5   7        811.34        810.19        36.25 o
  -8   5   7         27.98         38.52        23.56 o
  -7   5   7       1305.46       1239.55        45.63 o
  -6   5   7        225.22        231.74        18.83 o
  -5   5   7        946.46        961.71        25.36 o
  -4   5   7       2073.29       2001.13        35.75 o
  -3   5   7         55.48         49.53        22.44 o
  -2   5   7        102.10         99.89        11.76 o
  -1   5   7       1841.09       1787.38        24.03 o
   0   5   7        346.06        344.24        13.99 o
   1   5   7       3624.06       3555.74        41.00 o
   2   5   7         13.56         -5.52        12.52 o
   3   5   7        144.83        119.92        21.68 o
   4   5   7       2389.02       2363.98        72.05 o
   5   5   7       2122.16       2041.68        41.54 o
   6   5   7        104.76        121.31        24.64 o
   7   5   7       1736.71       1666.87        42.79 o
   8   5   7        704.38        722.17        33.09 o
   9   5   7       2103.15       2032.84        48.41 o
  10   5   7        597.09        555.43        34.24 o
  11   5   7        774.85        715.13        35.87 o
  12   5   7         16.45         33.90        29.80 o
  13   5   7        698.55        640.36        38.59 o
  14   5   7         49.82         51.05        36.72 o
  15   5   7        695.17        746.39        51.02 o
  16   5   7         18.44         53.00        43.27 o
 -17   6   7         23.68          9.27        42.38 o
 -16   6   7          2.09         10.64        42.24 o
 -15   6   7        418.96        441.13        47.35 o
 -14   6   7        726.93        736.00        47.87 o
 -13   6   7       3630.80       3492.28       105.25 o
 -12   6   7        809.24        771.91        41.71 o
 -11   6   7        552.69        623.38        35.08 o
 -10   6   7       1778.57       1722.09        47.57 o
  -9   6   7         11.78         -2.34        25.14 o
  -8   6   7       1336.73       1284.93        39.89 o
  -7   6   7       1238.42       1229.36        36.76 o
  -6   6   7        587.34        601.25        37.64 o
  -5   6   7       3997.53       4021.75        52.84 o
  -4   6   7        409.38        441.20        30.17 o
  -3   6   7       2851.01       2824.24        42.07 o
  -2   6   7        221.72        206.54        17.79 o
  -1   6   7       1565.78       1446.01        26.18 o
   0   6   7       1503.79       1423.49        26.27 o
   1   6   7        887.47        874.07        31.93 o
   2   6   7        275.69        280.85        23.52 o
   3   6   7       1655.39       1589.08        40.05 o
   4   6   7          0.37         38.93        22.55 o
   5   6   7        379.54        376.09        29.15 o
   6   6   7          9.87         23.76        23.80 o
   7   6   7       3152.52       3046.12        59.87 o
   8   6   7        311.89        335.94        30.57 o
   9   6   7          2.98         17.86        27.60 o
  10   6   7        114.69        164.87        30.95 o
  11   6   7        527.17        499.53        35.36 o
  12   6   7        466.96        422.34        35.82 o
  13   6   7        636.30        650.12        42.61 o
  14   6   7          2.15         17.35        37.31 o
 -15   7   7        566.50        551.16        61.56 o
 -14   7   7        225.61        314.33        49.78 o
 -13   7   7         55.53        157.35        37.31 o
 -12   7   7        926.62        925.37        48.11 o
 -11   7   7        573.31        681.14        37.46 o
 -10   7   7        480.05        547.95        34.53 o
  -9   7   7        301.16        330.28        35.60 o
  -8   7   7        593.23        616.06        31.97 o
  -7   7   7         64.32         51.45        23.26 o
  -6   7   7        100.22        105.68        22.38 o
  -5   7   7        133.95        159.68        21.77 o
  -4   7   7        216.38        212.61        21.08 o
  -3   7   7        236.87        259.85        38.46 o
  -2   7   7        321.47        321.84        30.01 o
  -1   7   7        316.91        371.54        28.44 o
   0   7   7        570.19        523.62        32.79 o
   1   7   7        726.74        759.35        38.58 o
   2   7   7         18.62         45.61        21.08 o
   3   7   7        169.49        164.99        23.81 o
   4   7   7        239.43        249.39        27.04 o
   5   7   7         92.60        114.81        25.74 o
   6   7   7        432.66        486.60        31.79 o
   7   7   7       1626.79       1638.01        46.96 o
   8   7   7          6.95         42.92        27.69 o
   9   7   7       1319.63       1299.85        56.42 o
  10   7   7        150.35        201.63        32.48 o
  11   7   7         17.82         84.90        33.12 o
  12   7   7        100.48        124.33        35.54 o
  13   7   7         42.03         60.17        56.56 o
 -13   8   7         81.71        159.86        39.41 o
 -12   8   7         99.12         77.08        52.29 o
 -11   8   7          4.81         13.02        60.97 o
 -10   8   7        307.10        344.39        32.51 o
  -9   8   7         60.59         54.87        27.64 o
  -8   8   7        419.56        485.75        37.86 o
  -7   8   7         84.76        108.70        24.64 o
  -6   8   7        644.82        681.22        31.48 o
  -5   8   7        152.50        143.42        21.34 o
  -4   8   7         92.26         78.55        19.96 o
  -3   8   7         29.47         24.89        18.08 o
  -2   8   7        371.34        415.25        36.01 o
  -1   8   7         38.42         71.15        28.93 o
   0   8   7        659.59        657.15        41.31 o
   1   8   7         79.72        133.45        68.27 o
   2   8   7         45.66         75.41        34.86 o
   3   8   7        370.07        383.88        27.00 o
   4   8   7        649.12        659.44        34.76 o
   5   8   7         29.59          3.41        55.39 o
   6   8   7        157.09        217.38        29.04 o
   7   8   7          0.47         24.75        28.81 o
   8   8   7        840.75        870.71        41.46 o
   9   8   7          1.30         46.82        31.95 o
  10   8   7        324.11        317.04        35.76 o
  -9   9   7        164.59        138.73        28.27 o
  -8   9   7          0.03         41.29        27.94 o
  -7   9   7        179.81        232.53        25.19 o
  -6   9   7        167.34        217.17        39.70 o
  -5   9   7        420.64        468.77        24.32 o
  -4   9   7       1035.94       1081.11        27.52 o
  -3   9   7         10.79         26.43        26.46 o
  -2   9   7       1162.99       1203.52        43.49 o
  -1   9   7         94.57         95.58        27.60 o
   0   9   7        196.15        181.80        69.88 o
   1   9   7        268.22        282.98        30.34 o
   2   9   7        355.12        386.97        24.32 o
   3   9   7        114.63        125.40        24.27 o
   4   9   7        223.35        258.03        26.87 o
   5   9   7         72.11        129.57        46.22 o
   6   9   7        141.92        159.14        28.85 o
   7   9   7        261.20        199.02        31.83 o
 -20   0   8        263.55        264.80        60.77 o
 -18   0   8        685.39        541.55        54.95 o
 -16   0   8          2.92         24.91        40.15 o
 -14   0   8       1056.89       1109.83        54.17 o
 -12   0   8       6198.56       6262.49       101.27 o
 -10   0   8       2135.71       2226.14        55.75 o
  -8   0   8         40.67         42.69        24.04 o
  -6   0   8      11499.41      11931.42       137.93 o
  -4   0   8       4260.69       4131.52        87.44 o
  -2   0   8       1852.32       1809.41        56.05 o
   0   0   8          4.71         18.88        15.95 o
   2   0   8       5779.39       5831.46        55.57 o
   4   0   8      10267.02      10374.65       101.08 o
   6   0   8       3868.38       3842.37        50.02 o
   8   0   8        336.11        329.18        19.13 o
  10   0   8       2547.60       2491.33        42.09 o
  12   0   8       1397.03       1271.00        58.71 o
  14   0   8       1808.95       1749.77        72.65 o
  16   0   8        129.23        172.12        77.35 o
  18   0   8       3058.44       3221.07       105.14 o
 -21   1   8        195.57        238.97        47.01 o
 -20   1   8        244.86        240.59        46.76 o
 -19   1   8        436.53        530.91        41.86 o
 -18   1   8        738.52        762.52        44.19 o
 -17   1   8         63.95        104.02        28.04 o
 -16   1   8       1919.94       1873.39        46.93 o
 -15   1   8        972.09        999.29        38.32 o
 -14   1   8         50.81         18.92        25.48 o
 -13   1   8        453.40        420.56        30.57 o
 -12   1   8        384.03        393.91        18.53 o
 -11   1   8       1045.28        948.19        24.66 o
 -10   1   8       2548.05       2531.32        34.15 o
  -9   1   8        237.23        233.54        17.08 o
  -8   1   8        320.18        185.70        18.94 o
  -6   1   8       1789.42       1716.03        35.81 o
  -5   1   8       2341.42       2320.48        38.80 o
  -4   1   8       1484.71       1471.25        37.95 o
  -3   1   8       5937.95       6315.36        81.06 o
  -2   1   8       5460.94       5352.76        51.13 o
  -1   1   8        160.33        164.37        13.08 o
   0   1   8       7815.91       8203.46        61.70 o
   1   1   8        700.70        738.75        19.95 o
   2   1   8       3437.28       3528.77        30.77 o
   3   1   8       1341.50       1263.27        21.09 o
   4   1   8          6.02          0.01        11.62 o
   5   1   8        332.12        245.73        14.13 o
   6   1   8       8476.01       8520.08        55.58 o
   7   1   8        138.40        220.22        14.28 o
   8   1   8       1627.21       1600.63        25.70 o
   9   1   8          6.82          6.81        10.80 o
  10   1   8        268.39        289.39        19.64 o
  11   1   8        266.60        303.41        22.10 o
  12   1   8         47.04         58.62        20.18 o
  13   1   8        341.08        403.27        25.00 o
  14   1   8        632.30        622.84        33.55 o
  15   1   8         22.44        -14.08        32.16 o
  16   1   8       1360.03       1412.22        52.28 o
  17   1   8        444.93        604.76        44.84 o
  18   1   8        325.51        403.30        70.04 o
 -21   2   8         29.65         27.79        45.11 o
 -20   2   8        161.36        232.53        44.61 o
 -19   2   8        206.61        165.66        34.59 o
 -18   2   8          4.13         16.03        31.22 o
 -17   2   8        955.98       1026.19        43.02 o
 -16   2   8         57.71         63.28        25.79 o
 -15   2   8        403.53        474.97        28.94 o
 -14   2   8         14.98        -22.28        22.28 o
 -13   2   8        449.60        421.36        25.63 o
 -12   2   8       1097.01       1088.06        29.42 o
 -11   2   8       2231.06       2171.86        34.87 o
 -10   2   8         82.57         69.13        16.65 o
  -9   2   8       3300.56       3109.59        40.09 o
  -8   2   8        886.27       1011.55        26.63 o
  -7   2   8       1521.48       1496.31        27.10 o
  -6   2   8       1079.79       1099.80        24.30 o
  -5   2   8       1124.76       1195.44        26.30 o
  -4   2   8       8127.17       8497.90        71.44 o
  -3   2   8       3160.14       3142.68        48.99 o
  -2   2   8        678.39        661.80        21.36 o
  -1   2   8       3332.20       3376.64        37.00 o
   0   2   8       1896.33       2236.82        26.33 o
   1   2   8       1513.83       1407.53        23.60 o
   2   2   8         41.97         24.82         9.66 o
   3   2   8        138.72        148.67        13.75 o
   4   2   8       5478.07       5560.81        60.15 o
   5   2   8       3278.09       3355.95        34.47 o
   6   2   8       3327.35       3479.51        34.20 o
   7   2   8       6681.29       6673.19        73.00 o
   8   2   8         19.54          1.11        16.34 o
   9   2   8       1370.77       1376.07        36.21 o
  10   2   8        231.41        240.57        21.30 o
  11   2   8          7.08        -18.03        18.03 o
  12   2   8       1272.47       1215.29        31.56 o
  13   2   8       1154.63       1127.71        33.04 o
  14   2   8        429.54        433.87        27.58 o
  15   2   8       1718.10       1813.76        51.06 o
  16   2   8          8.51         20.26        33.72 o
  17   2   8       2679.67       2723.05        77.91 o
  18   2   8        330.88        351.97        52.23 o
 -20   3   8        127.44        132.03        44.21 o
 -19   3   8        234.51        138.26        54.43 o
 -18   3   8         24.67         32.88        56.55 o
 -17   3   8         85.81         87.46        47.91 o
 -16   3   8        177.22        137.15        64.38 o
 -15   3   8       1317.35       1289.32        45.60 o
 -14   3   8       2659.96       2704.24        70.77 o
 -13   3   8       1290.79       1236.89        33.69 o
 -12   3   8         14.75         -0.32        17.44 o
 -11   3   8       2149.18       2147.74        33.17 o
 -10   3   8         93.88        108.96        15.84 o
  -9   3   8         35.02          6.80        14.17 o
  -8   3   8          8.31        -10.17        15.19 o
  -7   3   8       3722.41       3559.70        38.60 o
  -6   3   8         65.11         61.61        11.84 o
  -5   3   8       4603.75       4538.76        41.30 o
  -4   3   8        111.39        140.85        19.84 o
  -3   3   8      10850.86      11296.07        90.81 o
  -2   3   8          4.60        -10.47        10.47 o
  -1   3   8       1778.93       2020.76        24.04 o
   0   3   8       5020.29       5151.49        40.31 o
   1   3   8       4693.06       4743.27        38.28 o
   2   3   8         81.28        115.87        12.81 o
   3   3   8       3711.95       3707.18        57.04 o
   4   3   8        156.55        152.00        14.83 o
   5   3   8      10462.52      10284.50        74.48 o
   6   3   8         25.67         29.64        13.71 o
   7   3   8        278.04        260.57        16.90 o
   8   3   8          0.02         -2.00        15.90 o
   9   3   8        919.00        916.76        25.55 o
  10   3   8        283.33        240.91        19.51 o
  11   3   8        568.82        531.60        24.97 o
  12   3   8        699.09        619.02        28.16 o
  13   3   8        154.06        226.51        26.04 o
  14   3   8        300.54        332.35        33.19 o
  15   3   8        366.85        367.28        52.09 o
  16   3   8         38.52          8.60        33.78 o
  17   3   8        244.59        210.80        42.87 o
 -19   4   8        754.83        706.68        43.57 o
 -18   4   8        512.62        478.65        38.71 o
 -17   4   8        876.97        901.40        42.01 o
 -16   4   8         27.76         19.80        29.67 o
 -15   4   8        123.18        123.43        30.99 o
 -14   4   8        490.47        566.44        44.76 o
 -13   4   8        512.19        451.22        26.73 o
 -12   4   8        784.22        765.41        31.46 o
 -11   4   8        246.48        260.61        22.46 o
 -10   4   8         61.46         83.66        21.83 o
  -9   4   8       1501.86       1548.63        41.67 o
  -8   4   8        256.38        320.93        14.20 o
  -7   4   8       3245.46       3198.79        40.26 o
  -6   4   8        324.49        280.66        22.98 o
  -5   4   8        302.57        311.48        23.55 o
  -4   4   8        369.61        351.38        27.36 o
  -3   4   8         46.74         42.29        16.12 o
  -2   4   8       2273.13       2552.81        31.78 o
  -1   4   8      16955.50      18228.16       127.49 o
   0   4   8       2085.76       2251.18        51.78 o
   1   4   8        804.59        759.18        25.35 o
   2   4   8        956.07        886.94        26.73 o
   3   4   8        392.92        379.90        25.80 o
   4   4   8       2025.32       1996.41        35.91 o
   5   4   8        351.44        364.93        18.09 o
   6   4   8        204.79        160.53        20.13 o
   7   4   8       1656.64       1495.63        39.94 o
   8   4   8         36.53         30.61        24.34 o
   9   4   8       2225.41       2151.52        47.52 o
  10   4   8        590.08        578.60        26.98 o
  11   4   8         35.86         37.55        21.81 o
  12   4   8       3468.19       3391.58        52.98 o
  13   4   8         74.17         51.54        27.36 o
  14   4   8         28.16         15.41        26.48 o
  15   4   8        916.87        916.89        42.21 o
  16   4   8          4.80          4.46        32.27 o
 -18   5   8        458.35        477.10        35.23 o
 -17   5   8         46.25         -2.89        25.97 o
 -16   5   8        310.44        283.63        27.42 o
 -15   5   8          0.95         32.55        22.64 o
 -14   5   8        148.38        111.42        14.07 o
 -13   5   8        437.18        427.79        34.76 o
 -12   5   8       2162.68       2172.10        50.43 o
 -11   5   8        193.09        233.33        29.12 o
 -10   5   8       5164.25       5249.12        68.00 o
  -9   5   8        449.64        484.02        29.35 o
  -8   5   8       4455.46       4344.69        58.24 o
  -7   5   8         87.13        111.73        22.83 o
  -6   5   8         92.11         72.92        21.80 o
  -5   5   8        141.89        116.95        19.57 o
  -4   5   8          2.66          8.07        16.38 o
  -3   5   8        204.27        217.05        24.60 o
  -2   5   8       4775.33       4747.70        41.75 o
  -1   5   8         83.85        102.35        15.43 o
   0   5   8       1835.39       1750.28        34.47 o
   1   5   8       2117.34       2036.84        30.39 o
   2   5   8        271.25        252.24        29.77 o
   3   5   8       1354.38       1311.36        37.93 o
   4   5   8        571.59        541.07        29.71 o
   5   5   8        345.31        330.86        55.79 o
   6   5   8        922.11        885.25        34.68 o
   7   5   8          3.08         -3.75        29.02 o
   8   5   8       1948.89       1818.15        45.80 o
   9   5   8       1484.88       1393.93        44.19 o
  10   5   8       2175.85       2119.39        51.35 o
  11   5   8        302.16        253.37        30.81 o
  12   5   8        471.55        473.51        36.37 o
  13   5   8        100.43        169.80        32.53 o
  14   5   8        210.67        330.52        39.93 o
  15   5   8        366.41        452.26        49.38 o
 -17   6   8         92.87        134.50        47.09 o
 -16   6   8         13.76        -13.73        40.42 o
 -15   6   8         64.06         65.59        41.24 o
 -14   6   8       1858.99       1909.86        59.76 o
 -13   6   8        793.57        845.44        44.66 o
 -12   6   8       2420.57       2521.59        56.56 o
 -11   6   8       1242.83       1287.36        47.47 o
 -10   6   8        149.45        130.64        28.69 o
  -9   6   8         41.99         31.61        25.90 o
  -8   6   8         13.91         -2.24        26.54 o
  -7   6   8        207.17        213.85        25.21 o
  -6   6   8        946.95        940.33        34.61 o
  -5   6   8         63.33         64.75        20.80 o
  -4   6   8       2509.90       2619.51        69.04 o
  -3   6   8          5.13        -24.26        24.26 o
  -2   6   8       1235.81       1273.56        42.81 o
  -1   6   8         59.90         54.03        22.16 o
   0   6   8        268.69        232.83        21.01 o
   1   6   8        122.18        120.08        19.94 o
   2   6   8        783.66        729.22        35.88 o
   3   6   8         35.12         16.62        29.73 o
   4   6   8       1129.88       1020.19        42.63 o
   5   6   8       2490.58       2413.13        51.51 o
   6   6   8        214.99        194.43        34.55 o
   7   6   8        331.23        353.52        32.25 o
   8   6   8         36.64         42.88        27.62 o
   9   6   8         24.44         29.84        28.71 o
  10   6   8        450.37        459.56        39.48 o
  11   6   8         85.45         84.41        31.18 o
  12   6   8        623.75        707.61        41.41 o
  13   6   8        235.88        291.35        45.31 o
  14   6   8        674.82        691.80        50.25 o
 -15   7   8        172.48        211.82        44.43 o
 -14   7   8        431.10        440.24        45.59 o
 -13   7   8         83.02        135.19        76.40 o
 -12   7   8        325.47        323.59        35.21 o
 -11   7   8         81.40         64.23        29.87 o
 -10   7   8       1283.47       1354.84        45.95 o
  -9   7   8         87.52         61.73        27.39 o
  -8   7   8        115.57         87.64        29.13 o
  -7   7   8        429.28        500.44        29.33 o
  -6   7   8        187.10        217.75        24.88 o
  -5   7   8        310.83        302.26        24.60 o
  -4   7   8        156.21        209.98        30.24 o
  -3   7   8        741.21        743.97        65.43 o
  -2   7   8        914.48        974.84        56.78 o
  -1   7   8         30.25         63.55        19.10 o
   0   7   8        639.47        661.38        34.10 o
   1   7   8       2307.81       2228.72        41.34 o
   2   7   8          2.42         41.17        22.82 o
   3   7   8       1551.81       1556.88        46.00 o
   4   7   8          0.50         -4.21        24.11 o
   5   7   8        881.38        871.73        39.34 o
   6   7   8        925.37        859.67        57.91 o
   7   7   8        243.29        251.79        32.05 o
   8   7   8        877.82        826.76        40.92 o
   9   7   8         64.99         82.81        38.47 o
  10   7   8         51.35         83.69        51.24 o
  11   7   8        205.43        267.50        36.16 o
  12   7   8         10.81         96.95        34.91 o
 -12   8   8       1092.62       1092.27        86.85 o
 -11   8   8        594.15        614.57        43.62 o
 -10   8   8        439.88        399.62        44.60 o
  -9   8   8         53.02         60.09        29.02 o
  -8   8   8         25.78         53.55        26.20 o
  -7   8   8        752.46        768.57        32.85 o
  -6   8   8         54.48         21.16        22.47 o
  -5   8   8         12.26          0.27        22.33 o
  -4   8   8        428.22        428.77        24.99 o
  -3   8   8         65.57         67.90        36.09 o
  -2   8   8         34.03         63.53        27.30 o
  -1   8   8        770.10        768.72        40.21 o
   0   8   8          1.14         35.54        27.17 o
   1   8   8        435.15        426.64        26.55 o
   2   8   8        749.96        701.35        32.90 o
   3   8   8        976.36        873.53        38.20 o
   4   8   8        517.83        461.93        32.93 o
   5   8   8        245.46        284.37        31.09 o
   6   8   8         71.56         65.43        28.54 o
   7   8   8        649.08        667.91        38.44 o
   8   8   8          0.06         50.03        31.65 o
   9   8   8       1122.31       1061.79        47.23 o
  10   8   8         72.16        118.13        35.97 o
  -9   9   8          1.48         -9.28        46.06 o
  -8   9   8        203.31        161.63        27.45 o
  -7   9   8         54.95        106.43        31.72 o
  -6   9   8        248.61        248.35        25.05 o
  -5   9   8        475.52        569.79        28.44 o
  -4   9   8         85.61         67.01        27.18 o
  -3   9   8        461.19        496.22        22.99 o
  -2   9   8          2.79         -4.03        21.34 o
  -1   9   8        245.98        273.59        32.63 o
   0   9   8          0.63         51.94        65.02 o
   1   9   8        363.89        370.80        34.10 o
   2   9   8         11.87          6.72        33.12 o
   3   9   8         33.23         48.04        34.58 o
   4   9   8        119.50        131.40        27.01 o
   5   9   8        108.68        152.68        28.73 o
   6   9   8         32.84         23.51        28.74 o
 -21   0   9        112.61         64.88        56.01 o
 -19   0   9        789.91        885.90        64.17 o
 -17   0   9        187.03        193.75        47.03 o
 -15   0   9        761.08        840.75        51.76 o
 -13   0   9        481.49        529.87        43.60 o
 -11   0   9       1677.44       1549.17        53.37 o
  -9   0   9          4.43         15.84        26.68 o
  -7   0   9      17653.14      18966.25       208.48 o
  -5   0   9       3833.93       3355.74        81.46 o
  -3   0   9       6349.77       6294.44       116.59 o
  -1   0   9        116.50        146.37        18.09 o
   1   0   9      10476.14      10864.07        89.77 o
   3   0   9       4474.06       4467.51        50.04 o
   5   0   9       5626.13       5655.58        60.23 o
   7   0   9       1723.45       1893.31        40.40 o
   9   0   9       1962.88       2040.70        37.44 o
  11   0   9        801.45        777.93        40.54 o
  13   0   9       1285.14       1307.27        66.56 o
  15   0   9          0.75          2.29        47.03 o
  17   0   9       2915.24       3062.79        97.22 o
 -21   1   9         25.45         45.11        45.94 o
 -20   1   9        320.44        390.52        49.52 o
 -19   1   9       1534.62       1762.68        68.17 o
 -18   1   9         32.58         73.92        29.11 o
 -17   1   9        523.41        658.75        34.38 o
 -16   1   9       1467.54       1256.08        44.00 o
 -15   1   9         96.37        159.36        30.96 o
 -14   1   9        699.03        600.03        32.46 o
 -13   1   9          6.67        -21.84        24.17 o
 -12   1   9        334.81        332.66        20.21 o
 -11   1   9       1686.50       1560.25        30.22 o
 -10   1   9          5.53         -5.16        15.74 o
  -9   1   9       4466.52       4175.86        59.76 o
  -8   1   9        266.07        403.93        21.34 o
  -7   1   9       1535.79       1536.38        33.37 o
  -6   1   9       2291.83       2244.37        39.82 o
  -5   1   9          0.71        -10.07        17.50 o
  -4   1   9       1997.01       1888.00        44.65 o
  -3   1   9       8850.70       9552.01        92.46 o
  -2   1   9        791.38        770.38        25.03 o
  -1   1   9       3093.02       2844.46        32.30 o
   0   1   9         17.37          1.40        13.03 o
   1   1   9       3808.11       3964.53        36.20 o
   2   1   9       4101.22       4154.80        35.04 o
   3   1   9          0.00         10.75        11.95 o
   4   1   9       4835.20       4871.51        40.26 o
   5   1   9       1282.49       1149.74        23.16 o
   6   1   9        252.13        286.09        16.40 o
   7   1   9       1282.62       1132.85        23.06 o
   8   1   9        104.16         62.01        14.53 o
   9   1   9        678.03        636.03        20.31 o
  10   1   9        388.76        443.90        28.57 o
  11   1   9        169.01        136.21        20.75 o
  12   1   9       1721.39       1629.08        37.02 o
  13   1   9       1256.58       1157.53        37.94 o
  14   1   9          3.01        -25.77        27.26 o
  15   1   9       1848.46       1925.51        57.00 o
  16   1   9         19.07         37.53        35.20 o
  17   1   9        987.99       1169.85        59.77 o
  18   1   9        170.83        265.20        48.47 o
 -21   2   9        189.94          5.98        71.75 o
 -20   2   9         16.09         75.13        41.88 o
 -19   2   9        117.99        138.55        35.39 o
 -18   2   9        614.86        692.03        40.59 o
 -17   2   9          4.16          9.63        30.37 o
 -16   2   9       1326.58       1437.10        43.48 o
 -15   2   9          2.44         -5.33        24.69 o
 -14   2   9        987.27        825.43        30.95 o
 -13   2   9        114.09         83.27        25.00 o
 -12   2   9       1042.72       1075.55        29.47 o
 -11   2   9       1462.45       1418.57        31.39 o
 -10   2   9       1868.91       1826.36        32.72 o
  -9   2   9        252.64        231.13        18.45 o
  -8   2   9       4945.52       5062.05        49.51 o
  -7   2   9        852.53        827.85        23.30 o
  -6   2   9        729.93        754.15        25.06 o
  -5   2   9        630.31        627.48        22.02 o
  -4   2   9       1869.99       1796.61        29.21 o
  -3   2   9       2062.56       2083.86        35.90 o
  -2   2   9        730.10        571.23        20.15 o
  -1   2   9        172.37        184.54        15.01 o
   0   2   9      11816.53      12449.79        88.36 o
   1   2   9       1722.92       1712.88        25.29 o
   2   2   9       1917.17       1923.77        33.03 o
   3   2   9       5931.65       6064.62        75.37 o
   4   2   9       2096.67       2182.34        28.27 o
   5   2   9        250.02        244.61        15.66 o
   6   2   9       3883.10       3808.01        43.21 o
   7   2   9          0.52         -3.51        16.22 o
   8   2   9       1196.05       1178.56        28.69 o
   9   2   9        467.01        422.91        22.42 o
  10   2   9        470.31        442.22        23.57 o
  11   2   9        894.70        834.50        28.16 o
  12   2   9        658.72        657.18        30.35 o
  13   2   9       1139.16       1070.84        35.65 o
  14   2   9       1194.18       1284.76        64.05 o
  15   2   9         81.43        113.81        38.84 o
  16   2   9        622.09        568.49        59.30 o
  17   2   9         85.10         73.14        44.39 o
 -20   3   9        979.34        965.05        62.76 o
 -19   3   9         54.19         89.79        60.75 o
 -18   3   9        100.30         68.98        36.33 o
 -17   3   9          4.14        -34.29        34.95 o
 -16   3   9         13.01        -21.14        32.39 o
 -15   3   9        367.54        296.99        30.20 o
 -14   3   9       3456.79       3622.84        58.69 o
 -13   3   9         14.42         16.36        19.48 o
 -12   3   9        312.44        274.27        24.62 o
 -11   3   9        127.53        117.73        17.41 o
 -10   3   9        291.29        294.79        21.09 o
  -9   3   9         45.59         24.70        16.11 o
  -8   3   9         50.83         59.81        15.68 o
  -7   3   9       2257.43       2433.43        29.94 o
  -6   3   9       2265.74       2007.45        28.92 o
  -5   3   9         15.66          6.58        12.16 o
  -4   3   9        364.17        283.92        14.29 o
  -3   3   9       3524.97       3909.06        37.47 o
  -2   3   9       2930.71       3424.95        35.27 o
  -1   3   9        872.42       1022.28        19.91 o
   0   3   9        659.45        752.50        18.22 o
   1   3   9        933.08       1039.33        19.15 o
   2   3   9      10600.43      10425.02        65.83 o
   3   3   9       1576.22       1509.52        40.97 o
   4   3   9       3613.52       3620.14        41.15 o
   5   3   9        159.51        186.56        19.63 o
   6   3   9          9.06         -0.54        16.86 o
   7   3   9         16.04          5.92        15.13 o
   8   3   9        240.48        241.48        18.52 o
   9   3   9        376.22        318.53        20.38 o
  10   3   9       3844.29       3543.20        42.44 o
  11   3   9        896.71        759.83        27.90 o
  12   3   9       2859.63       2733.56        49.00 o
  13   3   9         37.09         72.68        25.15 o
  14   3   9         33.11         38.04        29.48 o
  15   3   9          2.91         34.39        36.35 o
  16   3   9         37.39        -12.99        39.24 o
  17   3   9        214.69        341.68        52.70 o
 -19   4   9        180.89        228.94        55.73 o
 -18   4   9        296.83        258.04        37.49 o
 -17   4   9        113.84         98.63        35.51 o
 -16   4   9        265.11        276.37        38.62 o
 -15   4   9        782.01        706.66        55.57 o
 -14   4   9         87.62        104.60        30.02 o
 -13   4   9       1124.11       1101.26        37.71 o
 -12   4   9        173.05        148.50        22.85 o
 -11   4   9         51.72         27.20        19.92 o
 -10   4   9        285.64        295.08        16.67 o
  -9   4   9       2455.37       2442.32        30.44 o
  -8   4   9       3588.21       3577.71        33.84 o
  -7   4   9        267.35        266.83        11.60 o
  -6   4   9         21.25         18.64        21.04 o
  -5   4   9        935.24        877.17        31.93 o
  -4   4   9        743.94        692.99        27.29 o
  -3   4   9        821.48        778.99        33.73 o
  -2   4   9       5170.76       5144.20        56.23 o
  -1   4   9        619.60        692.46        27.51 o
   0   4   9       1939.61       1735.80        33.04 o
   1   4   9        465.06        497.05        21.90 o
   2   4   9       2927.06       2785.55        39.48 o
   3   4   9       2946.04       2911.42        36.45 o
   4   4   9       2349.22       2324.95        33.49 o
   5   4   9       1079.46       1083.16        33.12 o
   6   4   9          9.98          1.80        24.08 o
   7   4   9          1.85        -15.63        24.10 o
   8   4   9       2091.43       2027.35        45.51 o
   9   4   9         70.54        100.38        27.40 o
  10   4   9        301.14        261.89        31.20 o
  11   4   9          8.54         38.94        22.92 o
  12   4   9        282.74        269.01        26.38 o
  13   4   9         48.92        116.15        25.54 o
  14   4   9       2784.45       2737.72        55.75 o
  15   4   9         92.48         91.08        32.44 o
  16   4   9        514.85        559.44        51.57 o
 -18   5   9         45.62         -1.97        28.02 o
 -17   5   9        496.83        470.19        33.32 o
 -16   5   9         65.95         76.97        25.00 o
 -15   5   9        607.92        611.70        43.09 o
 -14   5   9        649.13        625.33        28.02 o
 -13   5   9        329.67        330.47        33.43 o
 -12   5   9          2.74        -15.59        28.60 o
 -11   5   9        780.52        778.34        36.11 o
 -10   5   9         49.21         45.42        26.17 o
  -9   5   9       1834.58       1845.45        45.20 o
  -8   5   9        712.19        759.48        32.32 o
  -7   5   9          4.90        -21.85        21.85 o
  -6   5   9        212.41        165.97        23.97 o
  -5   5   9        229.74        244.43        29.95 o
  -4   5   9         85.45         60.30        26.50 o
  -3   5   9        947.31        921.61        28.50 o
  -2   5   9       1033.85       1115.27        26.64 o
  -1   5   9       1170.99       1134.27        26.08 o
   0   5   9        131.20        117.56        16.35 o
   1   5   9        123.51         86.75        19.78 o
   2   5   9       1248.82       1230.17        46.60 o
   3   5   9        810.75        799.78        35.04 o
   4   5   9        858.03        825.72        36.34 o
   5   5   9       1518.15       1511.81        69.37 o
   6   5   9         19.56         10.55        26.55 o
   7   5   9       2342.79       2399.43        47.40 o
   8   5   9        363.60        315.73        31.08 o
   9   5   9        821.85        892.71        57.82 o
  10   5   9        113.98        138.57        30.31 o
  11   5   9        467.40        490.31        35.16 o
  12   5   9         91.29        139.04        31.99 o
  13   5   9        453.36        516.43        37.83 o
  14   5   9          2.04         40.27        39.26 o
  15   5   9        984.58       1097.11        56.66 o
 -17   6   9          9.34         47.59        44.01 o
 -16   6   9          9.11         34.02        43.12 o
 -15   6   9        750.79        754.48        50.92 o
 -14   6   9         18.85        -32.53        52.76 o
 -13   6   9        890.53        912.58        56.74 o
 -12   6   9        343.03        316.32        33.34 o
 -11   6   9       1458.31       1453.60        47.82 o
 -10   6   9          0.35         15.94        27.54 o
  -9   6   9        706.43        726.37        38.51 o
  -8   6   9         34.85         40.14        25.15 o
  -7   6   9        922.87        888.67        35.10 o
  -6   6   9          3.77        -17.53        21.93 o
  -5   6   9       2172.72       2212.24        68.53 o
  -4   6   9         97.51         92.33        28.10 o
  -3   6   9       1449.04       1494.09        46.58 o
  -2   6   9          0.32          4.02        25.18 o
  -1   6   9       2550.78       2468.49        41.79 o
   0   6   9       3116.60       3015.18        46.08 o
   1   6   9       4360.65       4168.19        53.93 o
   2   6   9        156.15        139.73        21.93 o
   3   6   9        166.44        152.07        26.62 o
   4   6   9        912.89        863.31        49.17 o
   5   6   9         18.73          0.59        26.13 o
   6   6   9         24.18         -6.34        27.81 o
   7   6   9        252.60        248.35        32.38 o
   8   6   9         18.82         41.66        37.12 o
   9   6   9        320.36        358.24        33.58 o
  10   6   9         85.61         97.54        40.99 o
  11   6   9        779.60        735.72        39.92 o
  12   6   9         69.69         98.81        35.32 o
  13   6   9       2405.05       2514.65        64.40 o
 -15   7   9        216.99        268.30        45.98 o
 -14   7   9        476.67        501.88        66.24 o
 -13   7   9        108.97        102.70        34.67 o
 -12   7   9         15.20         59.39        38.19 o
 -11   7   9        749.83        810.51        40.32 o
 -10   7   9         18.01         87.90        29.74 o
  -9   7   9       1775.53       1890.03        51.67 o
  -8   7   9         29.98         45.99        25.67 o
  -7   7   9          2.90          3.89        24.44 o
  -6   7   9         17.46          1.41        23.86 o
  -5   7   9        181.42        198.31        24.24 o
  -4   7   9       1180.23       1179.88        46.26 o
  -3   7   9        402.56        475.88        34.27 o
  -2   7   9        139.96        115.32        28.02 o
  -1   7   9       2610.26       2629.88        44.37 o
   0   7   9       1188.91       1153.94        35.03 o
   1   7   9        279.30        254.24        24.42 o
   2   7   9       2264.16       2108.28        47.34 o
   3   7   9         62.10         48.82        25.81 o
   4   7   9        228.93        231.94        28.97 o
   5   7   9          9.45         14.04        27.35 o
   6   7   9        203.48        208.39        31.29 o
   7   7   9        701.22        742.54        50.82 o
   8   7   9         13.59        -18.40        31.59 o
   9   7   9        139.75        193.70        34.63 o
  10   7   9        381.05        343.33        47.63 o
  11   7   9         36.00         43.54        37.27 o
  12   7   9        333.34        423.43        51.67 o
 -12   8   9       1476.51       1512.87        88.09 o
 -11   8   9        666.60        639.68        45.20 o
 -10   8   9        705.63        793.76        61.92 o
  -9   8   9          0.05         24.65        28.22 o
  -8   8   9        768.53        825.91        36.28 o
  -7   8   9         63.64         65.94        25.44 o
  -6   8   9        312.00        302.33        27.05 o
  -5   8   9        343.35        353.64        26.37 o
  -4   8   9         61.43         89.69        33.98 o
  -3   8   9        166.25        199.47        31.73 o
  -2   8   9       1922.35       1937.93        54.81 o
  -1   8   9        184.73        177.74        41.72 o
   0   8   9       1457.80       1486.65        55.74 o
   1   8   9          0.86         13.55        23.51 o
   2   8   9         14.35         -6.23        60.71 o
   3   8   9         96.56        107.19        32.16 o
   4   8   9         15.50         11.92        30.49 o
   5   8   9         22.95         23.98        36.98 o
   6   8   9        109.81        126.13        31.07 o
   7   8   9         14.57         30.07        31.04 o
   8   8   9       1039.42       1061.95        49.49 o
   9   8   9          4.72         -3.74        33.28 o
  -8   9   9         54.54         98.02        27.54 o
  -7   9   9         37.59         39.65        25.05 o
  -6   9   9         86.90        124.37        24.39 o
  -5   9   9        272.58        222.56        24.29 o
  -4   9   9        190.87        238.28        23.66 o
  -3   9   9          6.73         13.01        20.18 o
  -2   9   9        572.91        624.37        47.81 o
  -1   9   9         28.36         67.77        32.14 o
   0   9   9        488.37        528.53        96.41 o
   1   9   9         11.11         83.75        32.17 o
   2   9   9        337.11        360.90        28.44 o
   3   9   9          0.94         13.06        58.93 o
   4   9   9         90.54        140.82        43.94 o
   5   9   9        262.18        258.66        32.18 o
 -20   0  10        502.57        439.21        64.72 o
 -18   0  10          8.02          1.64        45.59 o
 -16   0  10        317.89        302.03        46.51 o
 -14   0  10        141.52        267.27        41.21 o
 -12   0  10        655.87        763.60       105.75 o
 -10   0  10          4.19         -5.95        27.47 o
  -8   0  10        444.47        365.20        30.91 o
  -6   0  10       5584.36       5404.31       112.11 o
  -4   0  10       2857.24       2647.22        73.99 o
  -2   0  10        210.39        260.79        20.41 o
   0   0  10       5735.01       5969.18        67.15 o
   2   0  10      16886.41      17186.95       134.99 o
   4   0  10       4278.13       4171.92        50.33 o
   6   0  10          1.44        -22.01        23.19 o
   8   0  10        416.89        439.82        29.01 o
  10   0  10       2691.90       2593.62        58.81 o
  12   0  10       1833.38       1647.83        68.17 o
  14   0  10        279.79        343.91        51.57 o
  16   0  10        288.90        357.18        55.74 o
 -21   1  10        221.12        294.00        51.82 o
 -20   1  10        539.60        591.16        52.72 o
 -19   1  10        126.12        187.01        37.08 o
 -18   1  10        623.51        685.23        36.22 o
 -17   1  10        176.68        135.03        32.92 o
 -16   1  10         40.22        108.75        30.84 o
 -15   1  10        101.14         97.86        29.41 o
 -14   1  10         49.40         72.79        27.53 o
 -13   1  10        216.05        220.97        27.26 o
 -12   1  10       1580.20       1603.87        32.14 o
 -11   1  10        654.35        603.27        24.26 o
 -10   1  10       5913.53       5640.29        69.69 o
  -9   1  10        731.03        807.14        30.64 o
  -8   1  10       1436.48       1296.47        32.69 o
  -7   1  10       1281.39       1257.40        30.97 o
  -6   1  10        270.12        316.30        23.14 o
  -5   1  10       1078.03        942.12        38.49 o
  -4   1  10        348.42        249.60        79.97 o
  -3   1  10         31.08         24.78        19.93 o
  -2   1  10        805.09        532.20        38.73 o
  -1   1  10       3498.53       3797.77        38.50 o
   0   1  10       3040.79       2848.18        37.10 o
   1   1  10       1412.60       1409.44        24.41 o
   2   1  10        620.98        668.47        19.12 o
   3   1  10       2058.19       1990.95        26.11 o
   4   1  10         13.71         16.88        14.28 o
   5   1  10       3531.60       3971.70        38.26 o
   6   1  10       2138.96       2007.62        29.87 o
   7   1  10        251.33        228.31        17.75 o
   8   1  10        301.28        277.39        18.89 o
   9   1  10        376.41        349.20        22.51 o
  10   1  10          0.81        -12.78        18.69 o
  11   1  10        198.20        205.36        21.74 o
  12   1  10       1112.13       1016.46        36.17 o
  13   1  10        589.28        497.14        31.69 o
  14   1  10       1992.56       2182.73        57.89 o
  15   1  10          7.62        -11.65        33.38 o
  16   1  10       1116.66       1135.56        49.64 o
  17   1  10         37.31         53.48        43.86 o
 -20   2  10         38.43        137.06        42.96 o
 -19   2  10        584.35        631.88        43.08 o
 -18   2  10         47.05         33.00        31.56 o
 -17   2  10        306.92        332.02        34.33 o
 -16   2  10        260.44        238.36        28.07 o
 -15   2  10         70.83         93.30        28.71 o
 -14   2  10        244.22        258.27        29.52 o
 -13   2  10         53.70         23.68        24.49 o
 -12   2  10        815.69        835.63        28.22 o
 -11   2  10       3745.65       3810.48        47.46 o
 -10   2  10         58.30         48.40        23.56 o
  -9   2  10       2081.91       2112.60        33.88 o
  -8   2  10       1151.07       1217.39        28.15 o
  -7   2  10       1851.77       1853.52        31.47 o
  -6   2  10       3949.07       3865.50        52.71 o
  -5   2  10        297.26        334.64        18.85 o
  -4   2  10        622.00        540.56        22.74 o
  -3   2  10       2407.20       2255.71        41.07 o
  -2   2  10       4384.05       5161.79        51.72 o
  -1   2  10       1241.10       1032.43        25.33 o
   0   2  10        587.85        717.85        29.26 o
   1   2  10         19.16         13.69        13.26 o
   2   2  10       1634.21       1522.64        21.83 o
   3   2  10        250.76        252.87        16.80 o
   4   2  10        101.27         59.05        14.53 o
   5   2  10        671.62        611.21        19.74 o
   6   2  10          1.73          7.15        15.11 o
   7   2  10       2288.25       2156.43        33.72 o
   8   2  10          6.42        -11.78        18.23 o
   9   2  10        156.36        133.81        20.76 o
  10   2  10        643.98        702.00        30.33 o
  11   2  10        278.34        309.45        23.81 o
  12   2  10         51.19         45.87        22.18 o
  13   2  10       1614.22       1532.66        41.84 o
  14   2  10        199.94        166.73        42.95 o
  15   2  10       2330.00       2190.27        60.32 o
  16   2  10         22.76        -41.18        41.18 o
  17   2  10        201.82        191.66        51.16 o
 -20   3  10         33.71         60.82        42.33 o
 -19   3  10         55.19        119.40        40.07 o
 -18   3  10         61.30         92.11        39.02 o
 -17   3  10        382.50        439.58        41.16 o
 -16   3  10         78.12         24.06        32.75 o
 -15   3  10        900.49        931.92        37.33 o
 -14   3  10       1607.95       1394.04        43.62 o
 -13   3  10       2362.72       2220.29        40.85 o
 -12   3  10        676.36        728.97        30.30 o
 -11   3  10         92.52         98.07        20.27 o
 -10   3  10       1915.41       1839.83        34.29 o
  -9   3  10       1500.60       1366.54        29.39 o
  -8   3  10       1404.65       1387.63        36.15 o
  -7   3  10        686.45        559.46        19.15 o
  -6   3  10       2666.59       2816.10        34.80 o
  -5   3  10       1597.22       1519.34        41.85 o
  -4   3  10       1483.31       1659.79        26.33 o
  -3   3  10        574.28        490.15        17.62 o
  -2   3  10         19.91         11.27        12.27 o
  -1   3  10        282.07        284.63        15.17 o
   0   3  10        465.83        497.97        17.24 o
   1   3  10       6900.37       6603.40        49.54 o
   2   3  10        369.77        415.31        15.00 o
   3   3  10       3755.28       3746.62        62.71 o
   4   3  10        471.93        467.75        22.21 o
   5   3  10       4193.00       4055.28        65.91 o
   6   3  10         91.01        105.86        23.96 o
   7   3  10         72.88         88.70        19.98 o
   8   3  10         53.94         45.27        17.25 o
   9   3  10       1830.27       1817.52        32.95 o
  10   3  10         12.36         30.14        20.68 o
  11   3  10       1483.08       1492.09        56.04 o
  12   3  10        184.10        240.89        29.92 o
  13   3  10        642.11        699.81        33.33 o
  14   3  10          2.43         74.70        30.93 o
  15   3  10          1.19        -37.72        37.72 o
  16   3  10        114.15        101.28        42.76 o
 -19   4  10       1395.31       1495.64        58.30 o
 -18   4  10         98.35        194.82        38.17 o
 -17   4  10        100.82         39.96        33.40 o
 -16   4  10          2.04        -16.79        43.42 o
 -15   4  10         93.07         38.67        29.78 o
 -14   4  10        151.25        103.46        28.96 o
 -13   4  10         75.94         92.19        23.61 o
 -12   4  10       1042.83       1099.49        37.70 o
 -11   4  10       3247.79       3382.15        55.12 o
 -10   4  10          4.69          5.14        15.65 o
  -9   4  10        270.87        239.89        16.54 o
  -8   4  10       1237.69       1277.66        23.38 o
  -7   4  10         94.15         88.28        10.73 o
  -6   4  10        255.95        248.52        12.37 o
  -5   4  10          2.37        -18.21        18.21 o
  -4   4  10         17.58         13.56        19.45 o
  -3   4  10       2295.19       2163.84        36.57 o
  -2   4  10       3189.31       3327.58        62.03 o
  -1   4  10       4598.73       4558.86        74.87 o
   0   4  10        421.60        408.73        22.47 o
   1   4  10        154.83        137.03        19.23 o
   2   4  10       1255.66       1302.59        27.09 o
   3   4  10          0.98         17.78        15.34 o
   4   4  10        844.17        930.18        39.36 o
   5   4  10       3819.75       3766.37       102.98 o
   6   4  10        398.93        354.89        32.12 o
   7   4  10        677.65        645.63        39.61 o
   8   4  10         78.40         43.33        25.80 o
   9   4  10        507.90        505.36        35.74 o
  10   4  10        348.41        404.35        34.34 o
  11   4  10        436.83        460.15        35.47 o
  12   4  10          4.96         26.91        24.35 o
  13   4  10       1170.20       1259.90        42.85 o
  14   4  10         61.07         95.14        30.48 o
  15   4  10       1436.29       1544.52        54.84 o
 -18   5  10        296.46        220.64        32.38 o
 -17   5  10          2.83        -25.30        25.30 o
 -16   5  10         16.18         13.03        24.07 o
 -15   5  10        192.31        116.47        17.58 o
 -14   5  10        179.36        167.57        20.05 o
 -13   5  10       2132.37       2117.47        73.68 o
 -12   5  10       1095.26       1215.71        47.06 o
 -11   5  10        862.41        877.53        37.37 o
 -10   5  10        638.05        604.64        42.07 o
  -9   5  10       1428.80       1486.21        44.19 o
  -8   5  10       5978.52       6011.65       112.84 o
  -7   5  10         34.79         32.72        23.79 o
  -6   5  10         12.93        -22.18        28.39 o
  -5   5  10          8.63        -26.32        26.91 o
  -4   5  10        824.48        774.71        37.33 o
  -3   5  10        322.07        334.71        30.81 o
  -2   5  10       5268.78       5188.50        60.53 o
  -1   5  10          0.31         27.89        20.19 o
   0   5  10       3472.60       3454.70        71.95 o
   1   5  10       2815.65       2687.58        43.54 o
   2   5  10        481.88        477.79        25.35 o
   3   5  10         10.21          8.28        25.60 o
   4   5  10        695.18        680.31        34.41 o
   5   5  10        527.06        507.38        33.36 o
   6   5  10        180.46        157.06        30.03 o
   7   5  10        270.03        253.67        34.28 o
   8   5  10       1116.41       1143.43        49.46 o
   9   5  10         15.15         27.77        28.50 o
  10   5  10        136.79         79.56        29.84 o
  11   5  10        920.93        917.16        41.00 o
  12   5  10        248.98        341.81        35.44 o
  13   5  10          9.38         23.17        47.68 o
  14   5  10        172.08        214.40        46.57 o
 -17   6  10          0.15        -61.91        83.33 o
 -16   6  10        213.78        148.70        45.43 o
 -15   6  10          0.64        -26.50        41.10 o
 -14   6  10        488.07        550.53        41.14 o
 -13   6  10          5.61         -9.17        31.96 o
 -12   6  10       1238.58       1266.49        48.74 o
 -11   6  10        114.43        149.55        30.72 o
 -10   6  10        519.79        570.23        34.56 o
  -9   6  10        711.13        796.14        36.01 o
  -8   6  10         40.89         49.57        29.45 o
  -7   6  10         20.36         22.52        24.20 o
  -6   6  10        835.46        865.59        34.02 o
  -5   6  10         30.24         -1.84        29.44 o
  -4   6  10        273.70        299.46        31.61 o
  -3   6  10         17.98         25.94        25.97 o
  -2   6  10         26.27          0.93        20.23 o
  -1   6  10       1479.83       1477.93        37.44 o
   0   6  10       7143.63       7016.42        74.73 o
   1   6  10        207.09        247.78        23.73 o
   2   6  10       1351.64       1267.59        37.38 o
   3   6  10         27.42         12.25        26.23 o
   4   6  10        296.53        299.33        49.06 o
   5   6  10        619.62        528.08        34.78 o
   6   6  10         13.20         10.92        28.86 o
   7   6  10          1.16        -11.72        29.25 o
   8   6  10        438.04        486.75        45.58 o
   9   6  10         55.74        151.20        35.00 o
  10   6  10       2037.52       2090.65        63.37 o
  11   6  10        210.96        273.37        38.34 o
  12   6  10        878.53        905.55        62.35 o
  13   6  10          6.85         54.90        38.19 o
 -15   7  10        420.46        498.66        49.15 o
 -14   7  10          0.96         21.96        63.13 o
 -13   7  10        406.50        437.01        38.89 o
 -12   7  10        160.89        223.70        35.24 o
 -11   7  10        644.41        692.90        39.12 o
 -10   7  10       2762.84       2813.95        57.28 o
  -9   7  10        232.40        230.49        30.12 o
  -8   7  10        113.03        111.16        26.91 o
  -7   7  10        525.79        561.70        31.12 o
  -6   7  10         11.27          8.30        23.86 o
  -5   7  10        614.23        620.48        39.25 o
  -4   7  10         67.23         81.53        31.69 o
  -3   7  10          4.05         25.89        28.46 o
  -2   7  10       1909.91       1991.00        52.88 o
  -1   7  10        305.32        321.06        25.06 o
   0   7  10       1392.29       1371.28        38.53 o
   1   7  10         59.91         57.42        22.69 o
   2   7  10         25.09         30.26        25.59 o
   3   7  10         15.10        -26.30        26.30 o
   4   7  10         13.18         33.94        26.53 o
   5   7  10        292.70        332.34        33.67 o
   6   7  10        535.82        560.68        37.68 o
   7   7  10          2.41         13.25        37.92 o
   8   7  10        236.03        237.43        35.31 o
   9   7  10         28.89         69.73        41.80 o
  10   7  10         61.35         49.58        36.85 o
  11   7  10        335.95        388.62        48.10 o
 -12   8  10        456.23        491.06        39.29 o
 -11   8  10        752.80        769.52        44.44 o
 -10   8  10         27.72         81.62        30.31 o
  -9   8  10        443.47        459.61        33.93 o
  -8   8  10        226.98        229.12        29.85 o
  -7   8  10        737.33        700.58        33.99 o
  -6   8  10         65.42         59.55        25.01 o
  -5   8  10         26.77         46.76        23.56 o
  -4   8  10        620.96        592.74        28.97 o
  -3   8  10        816.93        849.86        45.73 o
  -2   8  10        101.07        154.55        30.85 o
  -1   8  10        845.79       1009.46        44.35 o
   0   8  10       1056.10        962.62        35.74 o
   1   8  10         26.77        -21.29        24.63 o
   2   8  10       1099.92       1000.51        77.04 o
   3   8  10         13.29         78.28        53.77 o
   4   8  10         87.18         95.39        29.84 o
   5   8  10        202.71        266.80        41.40 o
   6   8  10         13.72         35.01        30.99 o
   7   8  10        129.34        150.26        34.97 o
   8   8  10        149.93        198.12        36.72 o
  -8   9  10          8.07         20.54        29.02 o
  -7   9  10        135.04        198.53        28.22 o
  -6   9  10         17.37         36.47        36.03 o
  -5   9  10        334.21        399.10        28.58 o
  -4   9  10         39.40         61.02        28.37 o
  -3   9  10        235.39        298.84        46.82 o
  -2   9  10         12.70         92.27        38.50 o
  -1   9  10        290.48        313.01        37.58 o
   0   9  10        230.67        249.18        36.18 o
   1   9  10       1303.27       1303.72        43.54 o
   2   9  10         33.39         40.05        26.05 o
   3   9  10        664.04        680.11        36.34 o
   4   9  10          4.09         60.34        29.49 o
 -21   0  11        477.68        506.22        73.62 o
 -19   0  11         89.68         60.75        50.17 o
 -17   0  11        240.57        268.72        54.56 o
 -15   0  11       2163.84       2063.35       133.78 o
 -13   0  11        942.16       1079.05        61.66 o
 -11   0  11        730.24        811.55        44.91 o
  -9   0  11        597.23        437.63        60.54 o
  -7   0  11      14957.25      15238.42       307.55 o
  -5   0  11        399.09        268.31        40.36 o
  -3   0  11          2.35         21.67        33.63 o
  -1   0  11       2139.38       2742.23        72.20 o
   1   0  11      14923.80      15519.58       124.52 o
   3   0  11       5293.72       5163.14        66.88 o
   5   0  11         78.80         65.88        21.58 o
   7   0  11        558.21        504.87        27.11 o
   9   0  11       1787.89       1551.25        57.53 o
  11   0  11        969.84       1029.46        57.25 o
  13   0  11         58.92        125.96        62.41 o
  15   0  11         30.26         38.92        53.64 o
  17   0  11        175.28         95.30        55.74 o
 -21   1  11        167.59        171.51        50.41 o
 -20   1  11        572.49        667.42        54.33 o
 -19   1  11       1142.74       1355.19        51.48 o
 -18   1  11         37.93         18.42        29.35 o
 -17   1  11         98.81        110.21        32.20 o
 -16   1  11         10.90        -13.02        29.56 o
 -15   1  11         87.60         62.00        28.82 o
 -14   1  11          7.31        -14.39        26.83 o
 -13   1  11        176.25        170.59        30.04 o
 -12   1  11        164.39        133.91        19.88 o
 -11   1  11       1935.11       1822.93        35.11 o
 -10   1  11        345.48        374.55        24.84 o
  -9   1  11       2637.41       2516.26        41.93 o
  -8   1  11         11.37         19.29        18.67 o
  -7   1  11         44.07         35.59        19.07 o
  -6   1  11       1302.64       1137.93        47.48 o
  -5   1  11        613.08        518.13        55.31 o
  -4   1  11        809.53       1120.86        43.64 o
  -3   1  11        107.47         12.63        18.49 o
  -2   1  11      10324.19      11747.26       156.10 o
   0   1  11       1271.75       1209.51        23.54 o
   1   1  11        933.06        871.29        22.38 o
   2   1  11       2567.69       2465.91        36.10 o
   3   1  11       2318.42       2308.85        29.54 o
   4   1  11        522.26        558.11        18.08 o
   5   1  11       2928.89       2863.88        33.78 o
   6   1  11        126.24        134.68        16.47 o
   7   1  11       1210.68       1177.65        29.33 o
   8   1  11         79.57         73.85        18.32 o
   9   1  11        229.41        220.37        24.48 o
  10   1  11       1116.43       1142.57        47.07 o
  11   1  11         37.02         -2.12        25.36 o
  12   1  11       1672.61       1649.24        56.82 o
  13   1  11       2814.00       2747.35        54.59 o
  14   1  11        119.36        126.49        33.44 o
  15   1  11       1011.19       1123.90        47.83 o
  16   1  11         39.23         39.73        42.43 o
  17   1  11        433.81        669.19        65.99 o
 -20   2  11        193.13        181.15        43.84 o
 -19   2  11         31.55         60.24        36.08 o
 -18   2  11        482.55        563.25        42.53 o
 -17   2  11        172.71        124.35        32.27 o
 -16   2  11        436.49        441.64        44.66 o
 -15   2  11        490.17        528.76        35.38 o
 -14   2  11        497.39        455.48        32.14 o
 -13   2  11         83.95         75.71        20.25 o
 -12   2  11       2259.25       2294.22        39.72 o
 -11   2  11          0.27         -1.49        25.93 o
 -10   2  11       5228.74       5116.90        54.51 o
  -9   2  11        130.86         93.47        19.80 o
  -8   2  11       2693.07       2782.16        37.89 o
  -7   2  11       1302.83       1247.43        45.64 o
  -6   2  11        446.71        564.10        27.26 o
  -5   2  11       1041.75       1113.70        28.85 o
  -4   2  11       2190.96       2165.33        39.68 o
  -3   2  11        339.58        376.58        19.03 o
  -2   2  11         15.48         50.88        15.52 o
  -1   2  11          1.26          5.90        14.50 o
   0   2  11       8733.30       9239.70        72.30 o
   1   2  11       2024.46       2034.36        37.52 o
   2   2  11        103.87         87.89        14.94 o
   3   2  11        756.86        780.01        24.63 o
   4   2  11         45.15         23.17        15.94 o
   5   2  11       1240.81       1241.78        27.97 o
   6   2  11       2380.45       2299.73        34.98 o
   7   2  11         79.25         61.38        18.08 o
   8   2  11        273.02        260.40        28.62 o
   9   2  11         52.81         -3.78        21.97 o
  10   2  11        117.56        104.99        23.70 o
  11   2  11        557.86        638.78        27.65 o
  12   2  11       1227.47       1223.10        35.86 o
  13   2  11         66.15          2.50        27.75 o
  14   2  11        748.91        761.56        66.46 o
  15   2  11        251.01        186.35        43.77 o
  16   2  11        109.28         34.27        42.13 o
 -20   3  11        817.15        835.03        53.75 o
 -19   3  11         21.00         59.46        39.86 o
 -18   3  11         44.60         73.87        38.83 o
 -17   3  11         51.40         14.62        35.24 o
 -16   3  11        265.26        248.27        36.58 o
 -15   3  11        640.63        604.91        34.60 o
 -14   3  11       1264.28       1326.24        52.64 o
 -13   3  11        144.59        134.17        27.09 o
 -12   3  11        780.02        717.23        35.60 o
 -11   3  11        601.62        592.71        27.74 o
 -10   3  11        198.38        201.54        21.08 o
  -9   3  11        506.35        512.48        23.64 o
  -8   3  11       5350.00       5398.89        48.67 o
  -7   3  11       1200.72       1113.51        27.95 o
  -6   3  11       1874.08       1878.69        39.19 o
  -5   3  11        343.72        314.76        18.00 o
  -4   3  11        111.46         84.04        14.16 o
  -3   3  11        367.02        402.05        17.23 o
  -2   3  11        163.84        179.90        16.32 o
  -1   3  11        278.08        273.40        19.20 o
   0   3  11       2315.84       2205.13        34.19 o
   1   3  11       1763.46       1728.42        25.13 o
   2   3  11       7376.37       7499.45        55.66 o
   3   3  11        813.15        760.35        19.50 o
   4   3  11       1302.68       1286.77        29.81 o
   5   3  11        440.56        462.47        25.61 o
   6   3  11        437.84        489.99        28.26 o
   7   3  11         15.84        -14.05        23.99 o
   8   3  11        419.95        422.82        23.22 o
   9   3  11        324.35        265.49        24.63 o
  10   3  11        856.76        971.56        38.04 o
  11   3  11        198.72        156.35        28.04 o
  12   3  11       1749.79       1710.40        75.60 o
  13   3  11        165.37        156.02        27.60 o
  14   3  11          9.98          2.61        33.09 o
  15   3  11         10.29         -2.13        37.92 o
  16   3  11        451.07        466.57        50.61 o
 -19   4  11         68.45        166.45        76.40 o
 -18   4  11       1082.14        927.82        48.42 o
 -17   4  11        132.88         69.54        34.42 o
 -16   4  11         11.16         -8.23        31.18 o
 -15   4  11       1192.47       1155.74        49.05 o
 -14   4  11        636.18        617.12        37.41 o
 -13   4  11        293.42        293.00        26.62 o
 -12   4  11        212.91        234.67        36.25 o
 -11   4  11       2219.50       2196.43        37.85 o
 -10   4  11       6278.94       6388.84        60.45 o
  -9   4  11       1405.05       1450.61        29.21 o
  -8   4  11       4495.28       4541.63        51.97 o
  -7   4  11        391.40        352.45        15.33 o
  -6   4  11        156.66        119.67        16.83 o
  -5   4  11        361.84        354.58        23.30 o
  -4   4  11         72.67         32.32        16.46 o
  -3   4  11          1.67         -0.16         8.60 o
  -2   4  11       6846.07       6579.34        68.94 o
  -1   4  11        288.94        263.53        28.48 o
   0   4  11        660.92        633.85        25.99 o
   1   4  11        436.73        431.16        19.26 o
   2   4  11        276.82        314.38        23.29 o
   3   4  11         59.09         47.88        20.57 o
   4   4  11       3023.04       3044.16        77.70 o
   5   4  11       1188.64       1214.77        48.33 o
   6   4  11        633.26        628.26        71.41 o
   7   4  11          6.12         -8.38        34.21 o
   8   4  11        555.30        563.23        38.18 o
   9   4  11        557.70        544.68        45.76 o
  10   4  11         25.06         15.89        33.75 o
  11   4  11          8.09         18.05        29.35 o
  12   4  11        103.88        120.96        31.38 o
  13   4  11          2.92         44.81        25.95 o
  14   4  11       2061.16       2128.96        57.13 o
  15   4  11        228.63        235.15        40.55 o
 -18   5  11         68.02         44.30        40.88 o
 -17   5  11         74.68         84.70        28.13 o
 -16   5  11         93.24        109.39        20.24 o
 -15   5  11        263.30        243.18        19.51 o
 -14   5  11         57.58         45.19        17.30 o
 -13   5  11       1896.34       1949.84        39.89 o
 -12   5  11        781.97        843.22        38.45 o
 -11   5  11        326.42        313.88        32.36 o
 -10   5  11        105.80         77.66        27.30 o
  -9   5  11       5207.07       5321.05        70.55 o
  -8   5  11       3620.21       3663.02        57.78 o
  -7   5  11        346.67        372.71        37.54 o
  -6   5  11        243.32        306.36        33.32 o
  -5   5  11        376.83        382.14        33.54 o
  -4   5  11          7.03         10.46        28.57 o
  -3   5  11       1680.16       1568.07        47.48 o
  -2   5  11        683.49        704.99        29.08 o
  -1   5  11        444.66        428.30        25.60 o
   0   5  11        378.97        399.18        25.24 o
   1   5  11       1935.76       1881.27        39.24 o
   2   5  11        361.43        345.64        24.39 o
   3   5  11        599.32        601.17        34.16 o
   4   5  11        166.96        163.36        28.73 o
   5   5  11        200.48        228.34        31.17 o
   6   5  11         45.69         50.96        30.81 o
   7   5  11       1379.78       1472.19        54.93 o
   8   5  11          1.39         24.70        32.18 o
   9   5  11         21.32         11.45        32.13 o
  10   5  11       1321.29       1493.44        59.24 o
  11   5  11       1454.13       1442.03        59.94 o
  12   5  11        138.75        198.67        37.22 o
  13   5  11        852.01        970.27        51.92 o
  14   5  11        193.47        214.56        52.00 o
 -16   6  11          0.65        -11.07        53.06 o
 -15   6  11        565.94        532.27        49.79 o
 -14   6  11         10.93         19.92        34.30 o
 -13   6  11        292.68        254.84        34.76 o
 -12   6  11         32.72         67.23        31.23 o
 -11   6  11        107.74        123.52        29.94 o
 -10   6  11          6.25          7.72        27.01 o
  -9   6  11        328.78        370.68        31.17 o
  -8   6  11        957.41        947.48        53.77 o
  -7   6  11       1172.83       1123.21        40.81 o
  -6   6  11        504.24        498.06        37.87 o
  -5   6  11       1674.45       1709.73        52.77 o
  -4   6  11          1.65         -2.74        28.28 o
  -3   6  11        279.23        280.21        37.53 o
  -2   6  11        756.32        737.69        30.04 o
  -1   6  11        982.33       1022.91        51.60 o
   0   6  11        201.46        233.34        23.92 o
   1   6  11       4778.26       4637.96        60.08 o
   2   6  11       1589.42       1680.35        39.95 o
   3   6  11       5402.99       5386.05        77.55 o
   4   6  11       1209.97       1178.66        50.90 o
   5   6  11        204.13        180.92        31.59 o
   6   6  11         13.99         25.00        30.63 o
   7   6  11          3.34         11.45        31.52 o
   8   6  11          0.79         55.73        32.62 o
   9   6  11        678.99        756.10        47.15 o
  10   6  11        309.18        311.06        38.95 o
  11   6  11        176.16        269.76        80.16 o
  12   6  11        997.79        880.34        50.31 o
 -14   7  11        390.04        450.58        43.03 o
 -13   7  11         14.27         -1.93        32.99 o
 -12   7  11        183.46        198.72        34.53 o
 -11   7  11        978.96       1052.76        44.31 o
 -10   7  11         98.64        122.55        31.03 o
  -9   7  11        539.24        532.80        34.24 o
  -8   7  11          8.22          7.14        27.06 o
  -7   7  11         56.82         51.65        25.78 o
  -6   7  11         11.46         14.13        24.73 o
  -5   7  11         39.12         68.19        32.14 o
  -4   7  11        125.64         82.94        31.54 o
  -3   7  11        600.82        599.43        37.36 o
  -2   7  11       1369.75       1421.56        60.59 o
  -1   7  11        615.94        579.70        29.16 o
   0   7  11        142.85        174.70        24.65 o
   1   7  11        420.58        464.20        28.46 o
   2   7  11        415.24        380.02        31.81 o
   3   7  11        304.66        324.95        47.42 o
   4   7  11        835.05        902.74        40.38 o
   5   7  11        727.98        709.54        53.44 o
   6   7  11          5.55         10.45        31.20 o
   7   7  11        120.53        126.61        33.84 o
   8   7  11        570.99        493.74        40.27 o
   9   7  11        126.49        149.90        36.53 o
  10   7  11        333.81        372.28        51.59 o
 -12   8  11         66.13        107.77        34.83 o
 -11   8  11          8.57         40.87        33.17 o
 -10   8  11        968.49       1060.02        45.29 o
  -9   8  11        236.47        231.52        38.03 o
  -8   8  11        249.81        292.00        54.05 o
  -7   8  11         12.55         35.69        26.54 o
  -6   8  11         93.15         85.94        26.28 o
  -5   8  11        263.45        254.28        27.38 o
  -4   8  11        230.67        322.22        35.85 o
  -3   8  11         17.68         65.55        30.45 o
  -2   8  11        662.48        757.56        51.37 o
  -1   8  11        991.27        914.29        61.07 o
   0   8  11          3.72         21.48        23.78 o
   1   8  11       1369.44       1209.34        45.77 o
   2   8  11        104.24         93.27        28.11 o
   3   8  11        275.02        335.23        33.49 o
   4   8  11         38.80         35.72        43.55 o
   5   8  11         43.10         -7.84        58.58 o
   6   8  11        293.93        304.72        36.77 o
   7   8  11        264.97        249.46        37.36 o
   8   8  11        212.74        244.72        41.30 o
  -7   9  11          1.53         -3.32        26.45 o
  -6   9  11        443.19        528.34        32.39 o
  -5   9  11          0.19         56.08        25.27 o
  -4   9  11         39.72         83.46        25.08 o
  -3   9  11        261.51        285.88        36.25 o
  -2   9  11         46.80         45.63        31.68 o
  -1   9  11        537.61        475.55        37.56 o
   0   9  11       1149.60       1086.79        56.61 o
   1   9  11         19.33         56.01        26.59 o
   2   9  11       1056.54       1115.83        45.57 o
   3   9  11         37.62         73.94        32.40 o
 -20   0  12         47.99         52.20        55.22 o
 -18   0  12        420.87        418.72        54.17 o
 -16   0  12       1526.67       1341.02        67.91 o
 -14   0  12       5207.43       4881.88        96.97 o
 -12   0  12        243.48        240.03        42.23 o
 -10   0  12       1373.70       1450.63        67.64 o
  -8   0  12       5007.62       4639.16       104.63 o
  -6   0  12       5497.81       5066.49       111.36 o
  -4   0  12         31.60         30.64        35.13 o
  -2   0  12        153.39        296.24        25.30 o
   0   0  12       1680.63       1455.53        48.71 o
   2   0  12       7970.38       7847.77        75.38 o
   4   0  12       3095.58       3031.06        53.61 o
   6   0  12         94.76         99.38        22.60 o
   8   0  12       1182.43       1123.45        47.77 o
  10   0  12        566.60        596.54        49.11 o
  12   0  12        242.09        219.94        49.01 o
  14   0  12         10.82        -16.00        65.02 o
  16   0  12        354.09        368.78       112.11 o
 -21   1  12         87.30         50.94        49.30 o
 -20   1  12        482.00        538.63        52.28 o
 -19   1  12         12.56          9.08        36.37 o
 -18   1  12        502.07        571.37        41.06 o
 -17   1  12        377.08        422.68        36.57 o
 -16   1  12        229.98        159.87        31.66 o
 -15   1  12        942.65        887.70        38.73 o
 -14   1  12         25.83         22.72        27.57 o
 -13   1  12        415.61        442.76        24.00 o
 -12   1  12       1925.35       1849.81        37.62 o
 -11   1  12         48.23         42.85        23.92 o
 -10   1  12       3788.86       3898.30        60.09 o
  -9   1  12        554.14        552.97        26.56 o
  -8   1  12        251.31        211.03        23.73 o
  -7   1  12       1209.35       1112.01        36.08 o
  -6   1  12        615.06        610.47        34.30 o
  -5   1  12       1561.38       1471.20        44.84 o
  -4   1  12         41.35        -13.04        27.75 o
  -3   1  12        735.77        791.40        31.56 o
  -2   1  12        480.17        305.09        19.35 o
  -1   1  12         29.63         11.73        14.74 o
   0   1  12         44.62         19.38        13.60 o
   1   1  12       1043.98        974.80        24.31 o
   2   1  12       1101.55       1101.57        25.22 o
   3   1  12       2162.55       2158.87        29.34 o
   4   1  12       1588.30       1563.48        27.66 o
   5   1  12         16.82         29.26        15.38 o
   6   1  12       4432.80       4646.06        45.63 o
   7   1  12         95.18         43.99        17.93 o
   8   1  12        405.51        404.75        24.25 o
   9   1  12         56.71         78.86        24.36 o
  10   1  12          1.38        -24.87        24.87 o
  11   1  12         10.40        -24.27        24.27 o
  12   1  12        724.68        788.90        35.52 o
  13   1  12          3.11         15.33        31.75 o
  14   1  12       1991.58       1943.22        60.37 o
  15   1  12        232.60        246.23        37.72 o
  16   1  12        367.45        443.16        49.14 o
 -20   2  12          0.44          0.41        54.35 o
 -19   2  12        446.85        495.41        42.28 o
 -18   2  12        312.67        321.97        37.41 o
 -17   2  12        192.10        184.44        32.61 o
 -16   2  12        426.86        395.57        41.58 o
 -15   2  12         66.05         97.53        30.35 o
 -14   2  12         53.43         89.93        27.42 o
 -13   2  12        454.51        487.19        35.47 o
 -12   2  12         15.95         26.89        21.42 o
 -11   2  12       3471.28       3434.69        46.81 o
 -10   2  12       2649.88       2625.05        41.21 o
  -9   2  12       1883.97       1788.36        34.31 o
  -8   2  12       1008.13        897.33        49.51 o
  -7   2  12        925.72        886.21        35.03 o
  -6   2  12       1322.56       1285.05        32.90 o
  -5   2  12       2756.09       2741.31        46.27 o
  -4   2  12        535.96        510.38        40.18 o
  -3   2  12       3444.11       3397.91        43.18 o
  -2   2  12         69.37         34.76        15.96 o
  -1   2  12       2485.59       2412.74        36.58 o
   0   2  12       2305.86       2373.91        33.11 o
   1   2  12         50.07         42.28        15.25 o
   2   2  12       1359.46       1389.29        28.18 o
   3   2  12       1478.17       1534.38        29.25 o
   4   2  12         21.60          1.47        16.68 o
   5   2  12       6218.44       6147.24        55.25 o
   6   2  12       1587.67       1547.66        31.82 o
   7   2  12        177.19        127.62        27.32 o
   8   2  12        135.04         92.65        19.57 o
   9   2  12          3.77        -24.04        24.04 o
  10   2  12        516.17        540.60        32.39 o
  11   2  12         69.06         85.06        25.41 o
  12   2  12        195.28        131.24        36.74 o
  13   2  12        611.82        616.07        34.89 o
  14   2  12         66.71         23.59        32.19 o
  15   2  12       1075.24       1026.35        79.85 o
  16   2  12          4.89        -11.29        56.05 o
 -20   3  12          7.41        120.19        43.72 o
 -19   3  12          0.18        -36.75        38.49 o
 -18   3  12          9.05         50.67        38.43 o
 -17   3  12        104.43         93.76        37.18 o
 -16   3  12        148.49        114.63        47.50 o
 -15   3  12        754.50        784.02        38.56 o
 -14   3  12        426.57        397.53        30.73 o
 -13   3  12       2335.24       2241.01        46.61 o
 -12   3  12        361.66        332.56        27.44 o
 -11   3  12        900.32        913.02        30.33 o
 -10   3  12        208.20        233.50        21.79 o
  -9   3  12       1908.65       2027.07        38.88 o
  -8   3  12        526.64        510.66        22.14 o
  -7   3  12       8350.02       8169.10        70.16 o
  -6   3  12          1.38        -12.28        15.94 o
  -5   3  12        618.20        634.83        31.20 o
  -4   3  12        768.83        825.98        46.01 o
  -3   3  12          1.40          1.56        15.03 o
  -2   3  12        116.70        144.19        16.45 o
  -1   3  12       1293.61       1298.93        29.55 o
   0   3  12          6.60         25.26        13.98 o
   1   3  12       1389.50       1331.79        23.43 o
   2   3  12         39.68         42.63        12.39 o
   3   3  12        873.37        885.42        25.93 o
   4   3  12        166.96        114.86        17.78 o
   5   3  12       2505.32       2471.94        38.14 o
   6   3  12         58.27         27.81        23.95 o
   7   3  12        304.54        334.23        29.99 o
   8   3  12        436.26        403.07        24.33 o
   9   3  12        609.15        663.04        29.82 o
  10   3  12        195.29        138.68        28.80 o
  11   3  12        495.92        490.74        34.22 o
  12   3  12         36.75         13.60        29.38 o
  13   3  12        143.13         90.26        34.52 o
  14   3  12         24.67         39.89        36.32 o
  15   3  12        569.02        575.61        48.22 o
 -19   4  12        785.77        794.39        87.04 o
 -18   4  12          7.33        -21.54        51.65 o
 -17   4  12         69.13         96.53        34.83 o
 -16   4  12         34.49        -13.00        32.71 o
 -15   4  12         40.01          3.79        31.18 o
 -14   4  12          3.03          7.61        29.42 o
 -13   4  12       1041.64       1110.83        39.41 o
 -12   4  12        831.17        782.27        33.43 o
 -11   4  12       4375.66       4455.55        51.70 o
 -10   4  12        107.15         95.35        17.53 o
  -9   4  12       1518.21       1537.32        31.81 o
  -8   4  12          3.95        -15.29        16.49 o
  -7   4  12         33.11         12.09        17.34 o
  -6   4  12         86.67         74.66        15.99 o
  -5   4  12        449.09        415.73        18.92 o
  -4   4  12         54.29         61.74        14.76 o
  -3   4  12       1603.85       1441.03        24.59 o
  -2   4  12       2994.00       3100.80        48.24 o
  -1   4  12        444.08        430.40        23.51 o
   0   4  12       2216.98       2163.34        39.48 o
   1   4  12        196.87        196.79        21.14 o
   2   4  12       1373.99       1318.77        44.45 o
   3   4  12        629.80        688.60        40.75 o
   4   4  12       6166.86       6106.44        84.64 o
   5   4  12       1589.72       1625.42        50.41 o
   6   4  12        131.31        133.27        29.95 o
   7   4  12        171.59        189.54        31.94 o
   8   4  12        839.07        853.92        43.42 o
   9   4  12         26.92          6.16        31.78 o
  10   4  12        502.52        512.62        61.81 o
  11   4  12        187.33        188.63        38.42 o
  12   4  12        747.28        694.42        46.18 o
  13   4  12        869.33        844.58        50.02 o
  14   4  12          0.76         29.96        37.80 o
 -18   5  12        439.50        426.31        34.68 o
 -17   5  12          1.00          6.94        21.15 o
 -16   5  12         20.74        -13.22        19.21 o
 -15   5  12        250.20        184.02        19.55 o
 -14   5  12        502.44        463.69        26.96 o
 -13   5  12        899.95        847.42        27.57 o
 -12   5  12       2221.45       2235.57        52.96 o
 -11   5  12        286.36        232.31        30.99 o
 -10   5  12       1935.63       1906.21        48.67 o
  -9   5  12       1660.89       1740.63        53.62 o
  -8   5  12       3874.16       3868.76        60.38 o
  -7   5  12         32.04         30.90        31.07 o
  -6   5  12         68.33         67.78        30.68 o
  -5   5  12        627.49        597.86        37.51 o
  -4   5  12        577.49        617.56        44.27 o
  -3   5  12        228.32        240.63        30.62 o
  -2   5  12       1684.89       1560.65        41.07 o
  -1   5  12       1455.06       1442.13        37.92 o
   0   5  12       1814.93       1807.23        40.10 o
   1   5  12       1266.45       1327.63        36.91 o
   2   5  12       1256.09       1246.19        35.69 o
   3   5  12        861.13        930.34        41.65 o
   4   5  12        384.74        374.99        34.13 o
   5   5  12          0.08         16.64        36.16 o
   6   5  12        476.08        446.37        34.93 o
   7   5  12         60.84         60.71        32.21 o
   8   5  12         10.67          7.33        34.02 o
   9   5  12        115.88        116.57        35.34 o
  10   5  12        696.75        623.05        41.74 o
  11   5  12        625.34        652.22        45.50 o
  12   5  12        841.97        861.99        49.77 o
  13   5  12        519.65        551.40        48.15 o
 -16   6  12        407.57        327.30        46.41 o
 -15   6  12          9.23         20.88        40.88 o
 -14   6  12        129.64        116.36        34.81 o
 -13   6  12         28.48          8.08        32.85 o
 -12   6  12        203.96        247.54        34.41 o
 -11   6  12          8.89         50.60        30.69 o
 -10   6  12        203.65        240.79        32.39 o
  -9   6  12        826.33        791.67        36.87 o
  -8   6  12        231.99        213.76        30.32 o
  -7   6  12          0.75          1.27        25.95 o
  -6   6  12       1267.53       1187.58        51.10 o
  -5   6  12         34.02         27.88        31.18 o
  -4   6  12         12.55         24.14        29.64 o
  -3   6  12         81.56         93.48        29.65 o
  -2   6  12         50.77         39.67        23.37 o
  -1   6  12          0.11          3.97        22.65 o
   0   6  12       2625.16       2558.82        46.32 o
   1   6  12        790.15        793.51        31.67 o
   2   6  12       3801.73       3949.75        57.50 o
   3   6  12       2106.67       2019.04        53.99 o
   4   6  12       1200.18       1059.81        46.52 o
   5   6  12          1.48        -30.00        30.03 o
   6   6  12        151.24        118.86        33.46 o
   7   6  12         76.37         36.01        32.81 o
   8   6  12        273.77        310.82        38.95 o
   9   6  12          1.00         23.04        33.70 o
  10   6  12        950.49        926.62        49.12 o
  11   6  12         24.28         90.39        43.68 o
  12   6  12         21.30         82.67        39.87 o
 -14   7  12          2.15        -18.66        36.23 o
 -13   7  12         20.34        -12.69        34.18 o
 -12   7  12       1279.18       1424.42        54.43 o
 -11   7  12         37.31         52.33        31.13 o
 -10   7  12       1370.39       1277.69        48.77 o
  -9   7  12        120.01        127.43        32.26 o
  -8   7  12        117.81         95.38        50.16 o
  -7   7  12        587.06        621.44        35.06 o
  -6   7  12         27.07         73.52        28.56 o
  -5   7  12         34.99         74.01        31.53 o
  -4   7  12        678.01        678.54        41.28 o
  -3   7  12         62.63         81.52        30.96 o
  -2   7  12        244.08        360.33        35.22 o
  -1   7  12        479.24        482.76        28.98 o
   0   7  12       1211.49       1208.74        48.11 o
   1   7  12       2101.40       2044.41        76.70 o
   2   7  12         85.14         86.80        29.66 o
   3   7  12        820.08        782.36        40.18 o
   4   7  12        783.86        790.62        43.01 o
   5   7  12         33.30         82.70        48.15 o
   6   7  12        197.30        240.56        36.06 o
   7   7  12        110.79        151.08        35.39 o
   8   7  12        589.21        584.40        44.66 o
   9   7  12         96.01         87.95        62.42 o
  10   7  12          4.24         46.70        38.62 o
 -11   8  12        473.31        504.85        62.24 o
 -10   8  12         92.42         89.52        32.47 o
  -9   8  12        325.20        408.92        35.41 o
  -8   8  12        238.71        221.25        31.54 o
  -7   8  12         21.50         59.87        27.58 o
  -6   8  12         76.08         53.18        30.82 o
  -5   8  12        786.72        805.85        78.10 o
  -4   8  12          2.88         79.23        33.29 o
  -3   8  12        530.82        615.57        46.44 o
  -2   8  12          0.65         40.24        31.68 o
  -1   8  12        877.98        890.52        46.21 o
   0   8  12        464.87        451.90        34.63 o
   1   8  12          8.08         51.24        37.97 o
   2   8  12        385.65        377.47        51.78 o
   3   8  12         80.72        108.64        42.87 o
   4   8  12        110.35         98.15        42.93 o
   5   8  12        451.25        525.56        39.97 o
   6   8  12         25.71         24.06        39.85 o
   7   8  12        540.23        640.04        44.59 o
  -6   9  12         40.08        116.43        28.65 o
  -5   9  12         75.69        114.23        27.98 o
  -4   9  12        200.85        271.36        35.91 o
  -3   9  12        170.34        225.53        36.63 o
  -2   9  12          3.71         65.88        34.19 o
  -1   9  12        442.87        491.32        39.84 o
   0   9  12         10.79         64.30        60.16 o
   1   9  12        406.72        493.18        34.52 o
   2   9  12        186.07        223.67        31.71 o
 -19   0  13        150.72        195.86        53.09 o
 -17   0  13        669.96        679.19        79.97 o
 -15   0  13       6898.75       6470.03       189.09 o
 -13   0  13        500.61        473.73        46.24 o
 -11   0  13        122.12        104.83        36.20 o
  -9   0  13        981.71        908.07        48.62 o
  -7   0  13       5525.91       5344.52       120.33 o
  -5   0  13        456.20        461.88        46.34 o
  -3   0  13       1410.57       1600.24       122.94 o
  -1   0  13         13.42         56.13        20.65 o
   1   0  13       8608.91       8729.63        95.35 o
   3   0  13       1065.16       1065.96        33.96 o
   5   0  13        395.00        335.11        30.29 o
   7   0  13       2071.92       2070.85        54.55 o
   9   0  13        427.13        495.68        40.89 o
  11   0  13        799.65        751.80        55.18 o
  13   0  13        207.62        269.26        53.02 o
  15   0  13        773.69        796.38        92.68 o
 -20   1  13        126.57        162.18        45.96 o
 -19   1  13        450.52        486.07        49.50 o
 -18   1  13        153.57        169.97        36.59 o
 -17   1  13        477.70        479.40        37.65 o
 -16   1  13       1275.62       1111.92        43.78 o
 -15   1  13        174.84        195.64        31.53 o
 -14   1  13         20.65         70.42        27.96 o
 -13   1  13       1411.37       1443.37        49.72 o
 -12   1  13        913.38        890.79        35.00 o
 -11   1  13       5244.06       5109.99        65.20 o
 -10   1  13         24.13         31.60        23.33 o
  -9   1  13       1571.16       1596.44        39.81 o
  -8   1  13        873.30        837.91        29.81 o
  -7   1  13        347.85        363.62        27.83 o
  -6   1  13        210.82        169.77        29.01 o
  -5   1  13       3628.18       3671.39        54.36 o
  -4   1  13       1196.05       1487.08        38.31 o
  -3   1  13       2978.83       2788.29        47.71 o
  -2   1  13         70.80         20.02        18.09 o
  -1   1  13       1514.40       1344.47        29.22 o
   0   1  13       2822.18       2887.40        39.48 o
   1   1  13         56.29         38.16        15.01 o
   2   1  13        866.62        830.92        24.09 o
   3   1  13       2878.79       2825.75        34.12 o
   4   1  13         44.65         50.29        16.04 o
   5   1  13       3586.08       3507.30        40.14 o
   6   1  13        308.81        330.75        20.16 o
   7   1  13        715.69        721.84        25.98 o
   8   1  13        158.43        162.63        29.03 o
   9   1  13        637.85        603.86        30.60 o
  10   1  13         68.76         -3.35        26.03 o
  11   1  13         16.79        -10.67        26.62 o
  12   1  13        548.20        486.58        37.25 o
  13   1  13       1535.63       1560.44        65.99 o
  14   1  13         19.40         28.03        36.68 o
  15   1  13         74.54        104.49        43.97 o
  16   1  13         25.75        -45.00        45.00 o
 -20   2  13        339.63        319.42        47.97 o
 -19   2  13         71.62         69.52        36.07 o
 -18   2  13        884.03        783.01        58.61 o
 -17   2  13        316.01        287.12        46.89 o
 -16   2  13         19.01          6.46        41.99 o
 -15   2  13        609.08        633.26        36.35 o
 -14   2  13       1832.34       1783.84        51.24 o
 -13   2  13        396.30        433.80        25.73 o
 -12   2  13       2181.15       2070.20        39.86 o
 -11   2  13        863.24        877.46        30.74 o
 -10   2  13      12649.09      12500.86       101.05 o
  -9   2  13       4913.05       4795.16        59.22 o
  -8   2  13       1943.40       1839.87        38.83 o
  -7   2  13        644.59        585.63        35.48 o
  -6   2  13       2147.77       2024.03        51.56 o
  -5   2  13        302.32        261.47        23.30 o
  -4   2  13        648.86        581.08        27.04 o
  -3   2  13         37.47         70.68        18.23 o
  -2   2  13       1525.55       1348.23        31.30 o
  -1   2  13        196.80        139.45        18.54 o
   0   2  13       2002.69       2243.47        49.60 o
   1   2  13        385.95        364.89        19.89 o
   2   2  13        861.94        912.65        27.80 o
   3   2  13       1158.56       1148.69        27.18 o
   4   2  13        109.25        118.57        19.63 o
   5   2  13       1618.94       1620.36        37.25 o
   6   2  13       1679.06       1699.63        35.22 o
   7   2  13         98.72        119.84        19.76 o
   8   2  13         40.20         13.80        20.06 o
   9   2  13         61.39         51.63        23.68 o
  10   2  13        390.61        375.58        30.24 o
  11   2  13        425.04        389.18        30.09 o
  12   2  13       1272.43       1186.41        44.60 o
  13   2  13         17.70         43.89        33.29 o
  14   2  13        515.61        444.80        56.13 o
  15   2  13        122.08         52.42        53.75 o
 -19   3  13          0.08        -39.74        39.74 o
 -18   3  13        277.88        244.38        53.91 o
 -17   3  13         34.51         69.10        36.86 o
 -16   3  13        810.34        781.75        75.05 o
 -15   3  13        423.99        328.60        37.05 o
 -14   3  13        226.21        277.14        37.28 o
 -13   3  13         11.94         19.05        24.18 o
 -12   3  13        264.85        238.06        33.23 o
 -11   3  13         81.03         99.05        23.36 o
 -10   3  13        279.61        281.64        25.85 o
  -9   3  13        326.78        371.47        23.90 o
  -8   3  13       7559.26       7505.15        76.10 o
  -7   3  13       2253.24       2329.62        38.03 o
  -6   3  13       1038.21        916.23        37.29 o
  -5   3  13        175.59        162.41        18.79 o
  -4   3  13         12.38          3.10        18.43 o
  -3   3  13          1.70        -17.04        17.04 o
  -2   3  13       1026.85        965.13        29.89 o
  -1   3  13         88.80        115.88        18.44 o
   0   3  13       6434.32       6074.82        62.50 o
   1   3  13        552.00        587.45        19.22 o
   2   3  13       6819.19       6682.92        53.37 o
   3   3  13        940.23        934.95        20.62 o
   4   3  13         97.89         36.54        18.36 o
   5   3  13         74.01         61.90        19.37 o
   6   3  13        225.13        242.96        22.38 o
   7   3  13       1652.08       1572.00        42.50 o
   8   3  13       1724.77       1862.74        54.07 o
   9   3  13        196.00        235.57        34.73 o
  10   3  13       1669.56       1690.81        51.42 o
  11   3  13          0.70         30.50        35.81 o
  12   3  13        177.75        144.33        32.12 o
  13   3  13          2.29          4.51        30.85 o
  14   3  13         79.43         60.09        36.05 o
  15   3  13          0.03         24.66        39.64 o
 -19   4  13         25.38        -33.62        38.81 o
 -18   4  13        185.24         87.79        37.80 o
 -17   4  13        297.50        290.59        52.64 o
 -16   4  13         81.90        132.63        40.95 o
 -15   4  13        884.06        819.61        80.79 o
 -14   4  13       1130.23       1166.34        52.95 o
 -13   4  13        218.85        234.39        27.09 o
 -12   4  13        120.47        135.86        20.54 o
 -11   4  13          1.56         15.81        17.87 o
 -10   4  13        143.86        164.85        23.69 o
  -9   4  13       2391.82       2452.87        44.90 o
  -8   4  13         80.01         58.38        19.76 o
  -7   4  13       1597.70       1562.11        40.69 o
  -6   4  13        601.85        572.37        26.53 o
  -5   4  13        134.34        113.58        34.63 o
  -4   4  13        548.37        559.75        24.99 o
  -3   4  13        484.23        521.50        23.19 o
  -2   4  13       2220.35       2140.10        50.26 o
  -1   4  13        228.82        198.79        20.25 o
   0   4  13        889.26        897.91        53.78 o
   1   4  13       1592.29       1552.68        38.83 o
   2   4  13       4020.67       3954.56        52.16 o
   3   4  13       8092.95       8150.23       101.14 o
   4   4  13      11144.62      11129.06       125.25 o
   5   4  13       1605.75       1675.41       137.53 o
   6   4  13         25.34         56.85        30.98 o
   7   4  13        321.37        344.67        41.78 o
   8   4  13        427.67        460.24        46.89 o
   9   4  13        424.93        430.90        39.21 o
  10   4  13        288.70        320.47        40.08 o
  11   4  13        175.90        169.99        38.62 o
  12   4  13         53.75        111.25        38.33 o
  13   4  13         39.75         29.01        37.78 o
  14   4  13        139.70        214.62        68.39 o
 -17   5  13         20.79        -10.97        36.35 o
 -16   5  13          3.79        -19.78        19.78 o
 -15   5  13        104.40        109.57        18.96 o
 -14   5  13        302.60        231.04        27.92 o
 -13   5  13        693.88        704.56        34.84 o
 -12   5  13        272.11        286.54        12.79 o
 -11   5  13        365.77        383.00        34.30 o
 -10   5  13        148.28        122.12        30.51 o
  -9   5  13        722.97        697.48        35.82 o
  -8   5  13       4123.88       4042.24        94.18 o
  -7   5  13       1194.80       1097.21        61.32 o
  -6   5  13        809.92        713.66        53.71 o
  -5   5  13        961.39        888.12        42.34 o
  -4   5  13          2.23         20.06        35.56 o
  -3   5  13       2558.33       2388.81        56.07 o
  -2   5  13        304.55        279.52        26.12 o
  -1   5  13        287.24        285.46        26.15 o
   0   5  13        400.31        426.52        26.73 o
   1   5  13        762.30        758.00        31.56 o
   2   5  13        655.47        669.24        31.61 o
   3   5  13       1248.67       1226.79        48.00 o
   4   5  13        467.82        533.87        37.73 o
   5   5  13       2248.99       2278.96        59.47 o
   6   5  13        353.85        354.11        65.50 o
   7   5  13        727.60        692.33        41.82 o
   8   5  13         33.04         51.44        33.94 o
   9   5  13         79.24         19.58        33.78 o
  10   5  13        845.14        811.47        48.94 o
  11   5  13        520.42        547.40        46.23 o
  12   5  13          1.69          3.53        39.13 o
  13   5  13       2385.28       2585.65        73.04 o
 -16   6  13         11.81         -1.94        43.12 o
 -15   6  13        440.04        520.40        50.37 o
 -14   6  13         98.77        121.87        36.51 o
 -13   6  13          2.56        -14.36        66.99 o
 -12   6  13          6.64        -30.02        30.02 o
 -11   6  13         28.63         66.10        31.66 o
 -10   6  13        111.13        125.05        30.82 o
  -9   6  13        627.03        708.47        48.31 o
  -8   6  13         37.20         77.46        40.96 o
  -7   6  13       1359.99       1418.60        44.74 o
  -6   6  13          0.70        -32.67        32.67 o
  -5   6  13        366.60        387.25        46.66 o
  -4   6  13        100.60         73.15        30.51 o
  -3   6  13         51.85         89.14        41.44 o
  -2   6  13        186.59        198.22        34.95 o
  -1   6  13       1159.52       1128.79        37.78 o
   0   6  13          7.73        -13.58        22.94 o
   1   6  13       1895.62       1943.00        51.78 o
   2   6  13       1587.26       1513.11        41.43 o
   3   6  13        242.14        225.03        33.26 o
   4   6  13        111.49        109.72        32.03 o
   5   6  13          4.84         36.58        32.46 o
   6   6  13        134.23         97.83        46.88 o
   7   6  13        166.68        159.94        44.92 o
   8   6  13         34.28         34.53        32.06 o
   9   6  13        601.70        594.67        44.89 o
  10   6  13        780.95        773.25        50.16 o
  11   6  13         74.10        116.65        49.66 o
 -14   7  13        272.63        287.87        43.26 o
 -13   7  13        146.54        214.06        37.83 o
 -12   7  13          0.56         80.06        33.77 o
 -11   7  13       1333.41       1388.80        50.83 o
 -10   7  13         23.90         17.30        31.33 o
  -9   7  13        222.52        259.15        32.98 o
  -8   7  13        459.73        455.05        34.11 o
  -7   7  13          7.01         20.33        27.08 o
  -6   7  13        153.83        151.01        36.38 o
  -5   7  13        327.32        336.66        42.90 o
  -4   7  13        187.75        213.76        53.38 o
  -3   7  13          6.72         33.94        31.99 o
  -2   7  13       1114.81        963.38        47.76 o
  -1   7  13        324.22        360.71        28.68 o
   0   7  13         21.58         35.88        24.50 o
   1   7  13         36.12         52.45        24.95 o
   2   7  13       1533.62       1521.27        51.65 o
   3   7  13        394.07        460.91        37.09 o
   4   7  13        882.09        863.63        42.82 o
   5   7  13        589.29        611.96        41.78 o
   6   7  13         30.40         38.31        34.13 o
   7   7  13        411.22        467.28        42.59 o
   8   7  13        147.84        171.47        39.00 o
   9   7  13          0.16          9.74        37.76 o
 -11   8  13        126.50        141.32        35.86 o
 -10   8  13        493.00        465.65        37.75 o
  -9   8  13        629.25        682.29        39.09 o
  -8   8  13        403.53        430.41        34.92 o
  -7   8  13         21.53         45.23        29.25 o
  -6   8  13        495.78        448.48        32.94 o
  -5   8  13          1.43         74.42        34.25 o
  -4   8  13        797.73        800.15        45.21 o
  -3   8  13         44.01         99.07        33.53 o
  -2   8  13        804.55        821.47        44.11 o
  -1   8  13        158.06        202.07        35.82 o
   0   8  13       1256.00       1096.90        60.34 o
   1   8  13        236.05        242.12        33.03 o
   2   8  13        140.31        170.37        45.09 o
   3   8  13         80.44         84.22        32.92 o
   4   8  13         59.90        119.92        34.09 o
   5   8  13         10.17         46.15        39.24 o
   6   8  13        190.58        223.50        38.51 o
  -5   9  13         10.30         35.25        28.26 o
  -4   9  13        160.16        161.34        39.70 o
  -3   9  13        193.80        198.20        35.81 o
  -2   9  13         38.72         55.48        33.57 o
  -1   9  13         23.77         62.04        34.06 o
   0   9  13        444.04        419.84        46.22 o
 -20   0  14        144.63         75.19        54.68 o
 -18   0  14       1133.88       1259.52       106.88 o
 -16   0  14       1676.46       1694.27        73.46 o
 -14   0  14       1353.64       1247.29        72.12 o
 -12   0  14          0.62         34.82        37.51 o
 -10   0  14       6859.67       6857.67       108.07 o
  -8   0  14       4302.27       3835.67        75.04 o
  -6   0  14        992.48        931.98        64.27 o
  -4   0  14        152.11        144.77        56.05 o
  -2   0  14      16259.23      17201.79       165.92 o
   0   0  14       6820.09       6889.23        81.83 o
   2   0  14       2224.22       2215.19        41.73 o
   4   0  14        303.35        287.89        25.19 o
   6   0  14       3479.04       3517.47        65.36 o
   8   0  14       2145.94       2123.06        59.79 o
  10   0  14        632.15        609.43        52.53 o
  12   0  14        974.41        776.94        59.44 o
  14   0  14         26.50         13.11        60.16 o
 -20   1  14          7.36         50.03        59.88 o
 -19   1  14         28.91         99.23        43.14 o
 -18   1  14        698.58        722.42        42.85 o
 -17   1  14        340.65        370.71        36.68 o
 -16   1  14          1.79         -8.06        30.05 o
 -15   1  14       1213.20       1210.58        47.14 o
 -14   1  14        571.47        563.17        34.92 o
 -13   1  14        214.68        235.44        26.98 o
 -12   1  14       4231.51       4129.52        61.68 o
 -11   1  14        371.27        326.06        28.54 o
 -10   1  14       3105.09       3157.06        51.45 o
  -9   1  14         75.47        134.95        24.81 o
  -8   1  14          0.17         -5.40        21.26 o
  -7   1  14       1021.78        975.18        37.81 o
  -6   1  14       2279.24       2141.02        56.19 o
  -5   1  14        423.84        477.14        28.15 o
  -4   1  14       6455.84       6492.14        77.64 o
  -3   1  14       1670.54       1646.45        41.20 o
  -2   1  14       6523.84       6703.67        68.47 o
  -1   1  14        740.11        727.94        23.85 o
   0   1  14        355.03        381.88        20.65 o
   1   1  14         15.71          4.98        16.15 o
   2   1  14       1349.73       1298.50        29.76 o
   3   1  14        522.78        512.25        21.56 o
   4   1  14       1749.15       1748.84        31.85 o
   5   1  14        284.73        263.52        19.63 o
   6   1  14       1402.33       1432.56        35.37 o
   7   1  14        633.04        623.09        29.31 o
   8   1  14        172.67        179.58        25.44 o
   9   1  14        458.19        446.74        30.10 o
  10   1  14        180.13        223.83        29.05 o
  11   1  14        694.31        669.87        39.93 o
  12   1  14        244.47        303.19        36.64 o
  13   1  14          2.84         33.32        34.60 o
  14   1  14        706.81        672.85        44.06 o
  15   1  14        286.56        325.05        47.75 o
 -20   2  14          9.73        -30.38        65.47 o
 -19   2  14         40.94        106.68        36.97 o
 -18   2  14        443.49        542.20        47.92 o
 -17   2  14        203.97        170.57        39.64 o
 -16   2  14        939.21        926.08        50.32 o
 -15   2  14       1157.09       1093.64        66.67 o
 -14   2  14       1595.35       1530.68        47.69 o
 -13   2  14       3563.08       3480.52        58.37 o
 -12   2  14         37.20         54.58        22.77 o
 -11   2  14        826.49        849.10        41.73 o
 -10   2  14        926.88        971.88        35.41 o
  -9   2  14        659.17        658.83        29.78 o
  -8   2  14         22.13        -15.33        34.97 o
  -7   2  14        350.53        349.16        25.57 o
  -6   2  14       1044.32       1019.01        38.82 o
  -5   2  14       5592.27       5612.62        72.22 o
  -4   2  14        204.20        187.58        23.19 o
  -3   2  14       3153.44       3051.02        56.31 o
  -2   2  14          2.61        -17.92        17.92 o
  -1   2  14        713.79        706.48        29.23 o
   0   2  14        163.28        128.53        18.23 o
   1   2  14        158.03        200.13        24.50 o
   2   2  14         11.81         -5.39        18.05 o
   3   2  14       3193.95       3067.90        32.64 o
   4   2  14          0.13        -15.55        19.56 o
   5   2  14      11218.47      11369.68        95.11 o
   6   2  14       1042.71       1063.30        31.06 o
   7   2  14          4.66        -18.92        18.92 o
   8   2  14         60.53         64.84        25.77 o
   9   2  14         68.52         38.40        24.96 o
  10   2  14         29.96         -6.23        25.60 o
  11   2  14        784.62        785.74        36.46 o
  12   2  14        135.25        119.56        34.31 o
  13   2  14        546.14        444.26        81.11 o
  14   2  14        106.77          5.31        63.21 o
  15   2  14        127.75        164.16        58.31 o
 -19   3  14        174.57        145.95        49.28 o
 -18   3  14         32.66         15.96        40.76 o
 -17   3  14       1269.31       1172.77        52.32 o
 -16   3  14        304.50        338.13        63.52 o
 -15   3  14       4112.67       4056.12       113.98 o
 -14   3  14         96.76         69.35        36.49 o
 -13   3  14        638.73        653.67        68.31 o
 -12   3  14        138.59        138.81        31.66 o
 -11   3  14       1339.37       1331.45        42.46 o
 -10   3  14        175.74        164.83        23.09 o
  -9   3  14         76.91        114.70        19.10 o
  -8   3  14         53.63         61.01        19.11 o
  -7   3  14       5099.87       4982.55        54.23 o
  -6   3  14         79.24         28.05        20.11 o
  -5   3  14       1007.45        894.27        31.27 o
  -4   3  14         84.21         89.45        21.45 o
  -3   3  14        147.29        100.65        19.53 o
  -2   3  14         68.63         70.07        18.63 o
  -1   3  14       1629.68       1532.70        35.36 o
   0   3  14        825.70        799.92        29.24 o
   1   3  14       6044.00       5814.77        50.43 o
   2   3  14       2840.78       2789.31        33.35 o
   3   3  14       1429.18       1406.10        34.23 o
   4   3  14        227.85        257.57        22.31 o
   5   3  14       1951.96       1931.91        38.87 o
   6   3  14        487.86        516.20        25.67 o
   7   3  14       1549.79       1688.61        59.65 o
   8   3  14        176.83        216.65        45.97 o
   9   3  14        994.52        884.08        56.01 o
  10   3  14          3.91        -22.67        35.89 o
  11   3  14        278.22        204.09        32.99 o
  12   3  14         16.94        -30.34        30.34 o
  13   3  14          8.66          9.95        41.42 o
  14   3  14          0.63         30.13        39.47 o
 -18   4  14        459.51        466.80        43.68 o
 -17   4  14         35.39         74.07        36.90 o
 -16   4  14        437.60        429.58        58.70 o
 -15   4  14          5.27         24.46        31.08 o
 -14   4  14         67.16         46.38        31.27 o
 -13   4  14       1821.59       1832.15        52.20 o
 -12   4  14         22.66         32.41        19.64 o
 -11   4  14        161.48        182.36        24.26 o
 -10   4  14       1080.48       1167.80        38.99 o
  -9   4  14          4.81         29.86        21.61 o
  -8   4  14        686.12        655.87        30.92 o
  -7   4  14          2.88         32.51        23.16 o
  -6   4  14        207.63        210.92        25.76 o
  -5   4  14       2415.40       2373.16        44.78 o
  -4   4  14        116.51         87.92        21.14 o
  -3   4  14       2304.76       2261.62        68.72 o
  -2   4  14       1086.20       1027.21        32.23 o
  -1   4  14          2.58        -16.64        16.64 o
   0   4  14        908.67        905.46        29.71 o
   1   4  14        182.41        174.41        18.71 o
   2   4  14       1835.24       1863.66        33.71 o
   3   4  14       4119.14       4240.65        73.40 o
   4   4  14        855.64        869.87        42.66 o
   5   4  14       1561.81       1569.60        82.11 o
   6   4  14        583.16        539.65        39.40 o
   7   4  14          5.05         22.60        33.02 o
   8   4  14        334.42        313.44        39.80 o
   9   4  14         56.84         50.63        37.92 o
  10   4  14        329.37        310.23        40.81 o
  11   4  14         52.02         24.31        53.11 o
  12   4  14          7.69         19.13        41.82 o
  13   4  14        561.12        517.07        92.98 o
 -17   5  14         49.36         12.01        38.86 o
 -16   5  14          3.38        -18.37        22.91 o
 -15   5  14          1.70         -9.21        19.97 o
 -14   5  14        877.60        901.55        38.44 o
 -13   5  14        129.65        127.96        27.34 o
 -12   5  14       1480.57       1438.88        48.79 o
 -11   5  14         98.59        118.55        39.04 o
 -10   5  14        311.88        332.29        54.01 o
  -9   5  14        851.59        816.27        37.57 o
  -8   5  14         48.45         65.84        28.80 o
  -7   5  14       1002.01       1125.09        69.16 o
  -6   5  14       1513.17       1530.89        54.99 o
  -5   5  14        140.13         83.03        31.69 o
  -4   5  14        729.02        777.53        41.26 o
  -3   5  14          0.43         -4.76        31.29 o
  -2   5  14        589.72        583.82        30.64 o
  -1   5  14        585.49        608.75        30.26 o
   0   5  14        349.47        391.59        27.23 o
   1   5  14         39.88         50.40        22.58 o
   2   5  14        151.56        154.74        23.47 o
   3   5  14         67.34         79.27        30.31 o
   4   5  14       1087.34       1113.42        48.26 o
   5   5  14         10.16         -0.18        32.85 o
   6   5  14        545.31        651.27        43.27 o
   7   5  14        357.08        368.96        38.81 o
   8   5  14         71.06        100.52        35.27 o
   9   5  14        341.80        335.69        42.17 o
  10   5  14        621.36        609.48        45.36 o
  11   5  14         62.22         91.73        39.30 o
  12   5  14        350.09        456.22        63.49 o
 -16   6  14        368.08        444.10        53.34 o
 -15   6  14          1.67         -7.30        42.00 o
 -14   6  14        125.08        105.17        36.30 o
 -13   6  14         23.91         44.43        44.44 o
 -12   6  14        119.46        136.40        33.43 o
 -11   6  14        163.65        199.28        32.73 o
 -10   6  14        782.52        837.28        40.13 o
  -9   6  14         11.53         49.63        29.85 o
  -8   6  14       1484.60       1511.44        48.96 o
  -7   6  14        294.21        310.58        39.10 o
  -6   6  14         28.26         55.90        33.40 o
  -5   6  14        792.50        691.97        41.98 o
  -4   6  14        601.03        573.72        40.50 o
  -3   6  14        682.43        658.58        40.47 o
  -2   6  14        354.47        367.46        36.21 o
  -1   6  14        180.07        153.09        26.36 o
   0   6  14       2841.20       2742.95        50.90 o
   1   6  14        135.21        142.09        25.67 o
   2   6  14        464.26        461.70        48.75 o
   3   6  14         52.12         29.09        31.82 o
   4   6  14        220.63        196.57        35.00 o
   5   6  14         37.15         39.48        32.16 o
   6   6  14        643.11        659.61        44.26 o
   7   6  14          1.12         36.68        35.78 o
   8   6  14       1085.13       1132.82        52.17 o
   9   6  14          1.40        -10.06        36.16 o
  10   6  14        426.04        496.58        44.11 o
  11   6  14        130.17        157.92        42.34 o
 -13   7  14         76.57         98.65        36.68 o
 -12   7  14        716.92        762.91        44.59 o
 -11   7  14         94.50        176.23        35.62 o
 -10   7  14        456.38        471.34        37.23 o
  -9   7  14         58.96         65.49        30.77 o
  -8   7  14          2.78         12.59        28.57 o
  -7   7  14        249.39        242.69        32.25 o
  -6   7  14        577.88        555.88        43.52 o
  -5   7  14        151.73        124.86        36.62 o
  -4   7  14        526.99        539.54        39.56 o
  -3   7  14        129.74        127.19        32.15 o
  -2   7  14         56.17        105.16        33.78 o
  -1   7  14          7.59         28.18        24.86 o
   0   7  14        536.11        513.03        43.70 o
   1   7  14        131.84        152.72        46.56 o
   2   7  14         72.08         92.60        32.61 o
   3   7  14        971.13        910.31        44.76 o
   4   7  14        799.40        837.76        44.69 o
   5   7  14         11.14         58.86        34.22 o
   6   7  14        329.19        301.03        39.14 o
   7   7  14        302.08        298.27        41.32 o
   8   7  14          0.53         79.88        38.45 o
 -10   8  14         33.70         21.28        34.51 o
  -9   8  14        267.77        343.96        36.58 o
  -8   8  14        124.02        129.10        32.31 o
  -7   8  14        179.98        247.58        37.32 o
  -6   8  14         63.46         94.64        29.85 o
  -5   8  14        523.29        549.86        61.96 o
  -4   8  14        212.47        234.53        37.37 o
  -3   8  14        121.56        181.14        39.22 o
  -2   8  14        124.51        114.20        34.65 o
  -1   8  14       1049.74        893.19        46.10 o
   0   8  14         18.73         73.18        29.34 o
   1   8  14         28.09         89.42        32.53 o
   2   8  14          3.46         -7.22        42.40 o
   3   8  14        206.29        308.08        37.13 o
   4   8  14         42.34         42.16        43.06 o
   5   8  14        288.64        326.56        40.18 o
 -19   0  15        155.63        188.51        59.41 o
 -17   0  15       1793.38       1873.79        81.59 o
 -15   0  15       4080.28       3830.63        92.75 o
 -13   0  15        402.26        317.77        45.18 o
 -11   0  15        560.90        553.85        45.37 o
  -9   0  15       4573.04       4490.23        99.03 o
  -7   0  15        688.24        648.73        58.30 o
  -5   0  15         33.68         40.36        41.85 o
  -3   0  15       4981.13       5257.08        86.14 o
  -1   0  15        273.42        225.21        26.83 o
   1   0  15       3212.12       3069.32        55.52 o
   3   0  15         18.65         -4.57        21.40 o
   5   0  15         93.98         57.15        29.34 o
   7   0  15       6556.12       6712.17        97.10 o
   9   0  15       2182.03       2203.76        79.69 o
  11   0  15        255.73        250.78        49.41 o
  13   0  15       1058.49       1000.38        68.68 o
  15   0  15        525.55        640.94        65.23 o
 -20   1  15          2.69        -17.57        43.46 o
 -19   1  15        117.39        189.71        46.23 o
 -18   1  15        630.84        661.21        43.24 o
 -17   1  15         12.35         12.44        33.36 o
 -16   1  15        789.39        791.97        43.40 o
 -15   1  15       2923.93       2721.22        70.12 o
 -14   1  15         19.04        -21.48        28.28 o
 -13   1  15       1430.30       1497.71        60.64 o
 -12   1  15        450.32        465.78        32.02 o
 -11   1  15       1192.99       1271.75        51.02 o
 -10   1  15       3098.04       3035.26        51.92 o
  -9   1  15         40.83         50.91        24.22 o
  -8   1  15         31.33          0.73        40.69 o
  -7   1  15       1287.80       1294.76        95.66 o
  -6   1  15       1449.95       1350.62        43.71 o
  -5   1  15       9653.95       9741.02       105.56 o
  -4   1  15        349.79        330.56        27.73 o
  -3   1  15      10912.16      11422.59       117.79 o
  -2   1  15       3918.24       4061.04        53.31 o
  -1   1  15       1859.27       1904.73        35.13 o
   0   1  15       3211.87       3140.76        43.22 o
   1   1  15       1950.71       1850.50        33.59 o
   2   1  15       3540.57       3549.06        43.31 o
   3   1  15       4568.07       4509.64        48.75 o
   4   1  15         13.83         19.15        18.35 o
   5   1  15       1158.14       1192.90        33.32 o
   6   1  15        458.17        473.36        27.77 o
   7   1  15        151.13        154.93        24.70 o
   8   1  15        503.01        528.77        31.00 o
   9   1  15         81.11         98.44        27.70 o
  10   1  15        524.59        499.94        42.22 o
  11   1  15        482.24        494.57        39.91 o
  12   1  15        137.08         99.99        35.47 o
  13   1  15        356.73        389.85        41.32 o
  14   1  15         13.94         10.95        39.02 o
  15   1  15         17.10         -7.00        48.33 o
 -20   2  15         37.91         63.01        42.78 o
 -19   2  15          3.20         -7.99        40.57 o
 -18   2  15         53.78         94.43        41.16 o
 -17   2  15        330.98        404.00        44.97 o
 -16   2  15         78.40        127.38        40.18 o
 -15   2  15        529.22        492.10        42.08 o
 -14   2  15       1095.02       1096.79        86.41 o
 -13   2  15         19.85         46.20        22.77 o
 -12   2  15        700.50        707.44        30.13 o
 -11   2  15        841.62        833.81        30.90 o
 -10   2  15        267.89        283.72        27.78 o
  -9   2  15       1164.56       1095.23        37.20 o
  -8   2  15        506.71        472.80        33.19 o
  -7   2  15         33.33         21.01        20.77 o
  -6   2  15       2796.68       2771.49        67.25 o
  -5   2  15          0.20          2.64        22.69 o
  -4   2  15       4623.28       4687.44        66.13 o
  -3   2  15        117.40        118.41        21.06 o
  -2   2  15         40.38         55.68        20.80 o
  -1   2  15       3466.31       3600.96        50.11 o
   0   2  15         32.89         45.36        19.06 o
   1   2  15        195.19        159.16        19.94 o
   2   2  15       4033.91       3964.24        49.59 o
   3   2  15       1064.17       1069.69        58.20 o
   4   2  15       1868.81       1862.56        38.45 o
   5   2  15       3176.11       3192.06        47.61 o
   6   2  15       1347.68       1260.97        38.10 o
   7   2  15        313.18        347.78        34.09 o
   8   2  15         47.57         29.24        28.41 o
   9   2  15        468.93        496.15        30.94 o
  10   2  15       1320.69       1313.31        42.63 o
  11   2  15          5.83         14.21        30.73 o
  12   2  15       1178.54       1022.66        48.92 o
  13   2  15          4.83         -4.03        38.76 o
  14   2  15        242.15        292.67        96.96 o
 -19   3  15        183.80        193.49        42.88 o
 -18   3  15       1202.27       1055.72       106.50 o
 -17   3  15         20.31         26.95        36.82 o
 -16   3  15       2278.73       2013.73        84.19 o
 -15   3  15        112.96        162.21        59.42 o
 -14   3  15        726.22        777.10        58.66 o
 -13   3  15         63.90        115.11        28.58 o
 -12   3  15        112.19        123.20        27.51 o
 -11   3  15         33.86          0.33        25.81 o
 -10   3  15        516.64        521.97        26.47 o
  -9   3  15       3442.62       3484.00        43.66 o
  -8   3  15       1898.38       1874.00        38.85 o
  -7   3  15        685.34        693.21        26.25 o
  -6   3  15        321.44        321.90        24.18 o
  -5   3  15          5.38        -19.74        21.83 o
  -4   3  15        197.79        176.69        23.97 o
  -3   3  15         12.41        -13.46        19.71 o
  -2   3  15       3534.40       3450.76        55.34 o
  -1   3  15        141.94        160.74        22.12 o
   0   3  15       4426.42       4472.09        56.23 o
   1   3  15          8.94        -14.63        18.94 o
   2   3  15        748.28        751.86        22.67 o
   3   3  15          2.39        -19.54        19.54 o
   4   3  15        249.47        250.07        24.62 o
   5   3  15       1748.56       1728.48        39.48 o
   6   3  15       1087.39       1137.07        44.87 o
   7   3  15        579.24        582.95        37.14 o
   8   3  15       3372.51       3306.52        85.08 o
   9   3  15         30.24         44.84        44.69 o
  10   3  15        659.47        696.05        58.25 o
  11   3  15         24.79         12.44        31.21 o
  12   3  15         83.58         40.17        39.10 o
  13   3  15        305.13        309.03        39.16 o
  14   3  15        443.36        556.14        51.12 o
 -18   4  15        132.21        124.22        54.22 o
 -17   4  15        290.40        295.77        80.81 o
 -16   4  15         35.42         64.82        36.42 o
 -15   4  15        334.72        327.67        40.79 o
 -14   4  15       2789.49       2794.47        63.00 o
 -13   4  15         41.86         43.09        21.85 o
 -12   4  15        987.81        949.50        38.32 o
 -11   4  15         80.48         60.36        23.53 o
 -10   4  15        354.41        350.43        27.69 o
  -9   4  15        252.26        255.13        25.89 o
  -8   4  15        844.12        797.47        38.02 o
  -7   4  15        705.60        661.58        61.51 o
  -6   4  15         13.54        -14.00        22.36 o
  -5   4  15          9.99          5.10        24.17 o
  -4   4  15       1008.13       1065.97        58.18 o
  -3   4  15       1060.52       1088.98        64.73 o
  -2   4  15       1742.65       1735.50        35.31 o
  -1   4  15        261.50        224.09        20.59 o
   0   4  15        113.74         83.59        18.73 o
   1   4  15         25.85         43.54        17.68 o
   2   4  15         11.37         34.71        18.06 o
   3   4  15        626.00        523.74        27.79 o
   4   4  15        895.93        878.10        65.02 o
   5   4  15        491.18        491.44        39.50 o
   6   4  15        340.38        397.37        39.52 o
   7   4  15        324.40        353.26        39.77 o
   8   4  15         75.68         71.26        36.14 o
   9   4  15        202.92        135.67        36.96 o
  10   4  15        538.82        494.07        46.78 o
  11   4  15          6.79        -34.35        37.94 o
  12   4  15        187.61        230.02        62.67 o
  13   4  15          1.01         68.77        41.50 o
 -17   5  15          0.12         -4.85        37.18 o
 -16   5  15        266.66        237.12        24.32 o
 -15   5  15         48.70         69.64        20.76 o
 -14   5  15        219.82        223.34        21.61 o
 -13   5  15       1086.91       1031.66        40.46 o
 -12   5  15        192.28        169.63        35.27 o
 -11   5  15        111.41        100.23        27.20 o
 -10   5  15         47.60         62.98        34.76 o
  -9   5  15        243.60        199.01        35.15 o
  -8   5  15        328.83        367.76        39.91 o
  -7   5  15       1951.63       1810.15        56.58 o
  -6   5  15          1.28         23.31        32.40 o
  -5   5  15       1471.21       1381.93        53.13 o
  -4   5  15         12.85        -15.51        30.93 o
  -3   5  15       2012.89       1887.41        55.09 o
  -2   5  15        629.87        591.05        31.65 o
  -1   5  15         56.95          2.58        24.02 o
   0   5  15         87.31        101.04        24.63 o
   1   5  15         44.97         28.47        23.01 o
   2   5  15        107.17         66.10        32.99 o
   3   5  15       1125.47       1010.79        45.87 o
   4   5  15        307.50        301.79        36.10 o
   5   5  15        104.02        142.98        34.90 o
   6   5  15        540.41        571.01        41.89 o
   7   5  15         62.36         71.73        35.95 o
   8   5  15        391.68        385.37        41.46 o
   9   5  15        505.21        476.56        44.35 o
  10   5  15        281.65        312.15        45.58 o
  11   5  15         64.73         93.39        40.70 o
  12   5  15        188.01        217.49        75.49 o
 -15   6  15       1160.04       1127.56        61.33 o
 -14   6  15        239.52        272.49        39.40 o
 -13   6  15        296.78        274.58        38.44 o
 -12   6  15         14.36         22.43        47.68 o
 -11   6  15        210.48        253.99        35.53 o
 -10   6  15         16.60         35.63        30.83 o
  -9   6  15       1404.43       1422.99        48.83 o
  -8   6  15          6.19         28.97        29.27 o
  -7   6  15        980.46       1140.66        88.82 o
  -6   6  15        160.28        131.98        34.93 o
  -5   6  15         37.72         15.11        33.09 o
  -4   6  15          3.23         38.88        34.00 o
  -3   6  15         12.04        -12.09        31.06 o
  -2   6  15        200.04        224.49        28.16 o
  -1   6  15        853.73        951.52        37.92 o
   0   6  15          6.39         12.76        36.79 o
   1   6  15       2740.57       2593.53        62.20 o
   2   6  15          0.51        -20.96        48.80 o
   3   6  15         83.86        -12.09        33.39 o
   4   6  15         16.59         -8.11        32.67 o
   5   6  15        591.65        513.64        41.90 o
   6   6  15        307.81        343.14        43.53 o
   7   6  15        427.00        431.42        43.49 o
   8   6  15         66.12         77.66        37.91 o
   9   6  15        349.56        368.03        44.79 o
  10   6  15        547.53        454.07        66.49 o
 -13   7  15          5.64          6.65        38.64 o
 -12   7  15        101.50        157.69        39.48 o
 -11   7  15        355.26        378.43        38.91 o
 -10   7  15        293.06        312.95        48.11 o
  -9   7  15         20.59         65.62        37.32 o
  -8   7  15         78.47         70.74        31.85 o
  -7   7  15        865.40        817.62        39.66 o
  -6   7  15         60.63         84.06        35.45 o
  -5   7  15       1206.86       1210.18        53.21 o
  -4   7  15          7.21         47.09        34.23 o
  -3   7  15         46.18         52.05        33.08 o
  -2   7  15        906.61        839.81        65.47 o
  -1   7  15         10.42         55.07        32.58 o
   0   7  15         12.14         10.81        26.39 o
   1   7  15        551.16        490.67        39.79 o
   2   7  15        403.88        379.58        38.61 o
   3   7  15        741.19        802.91        45.66 o
   4   7  15         47.19        122.46        53.35 o
   5   7  15        378.03        391.84        41.28 o
   6   7  15        870.63        778.39        51.00 o
   7   7  15         23.74         64.45        48.05 o
   8   7  15        120.37        118.73        40.77 o
  -9   8  15        815.04        828.36        43.17 o
  -8   8  15         38.48         61.21        31.96 o
  -7   8  15        197.62        246.46        33.86 o
  -6   8  15        417.26        493.61        35.74 o
  -5   8  15         65.33        143.88        37.68 o
  -4   8  15        403.79        492.01        44.34 o
  -3   8  15          4.22         58.43        35.75 o
  -2   8  15        247.21        285.15        45.88 o
  -1   8  15          1.69         49.48        33.88 o
   0   8  15         29.35         51.55        32.31 o
   1   8  15        118.77        154.36        35.70 o
   2   8  15        294.71        288.32        43.20 o
   3   8  15         36.98         19.30        41.96 o
   4   8  15        439.21        466.27        42.22 o
 -20   0  16        118.27        155.97        56.01 o
 -18   0  16        597.16        607.09        60.24 o
 -16   0  16       2870.13       2683.58       182.73 o
 -14   0  16       1020.14       1039.09        58.92 o
 -12   0  16        712.10        709.99        87.07 o
 -10   0  16       1085.12       1031.16        52.84 o
  -8   0  16        516.71        433.48        56.80 o
  -6   0  16        723.16        852.76        62.78 o
  -4   0  16       1250.72       1125.83       148.73 o
  -2   0  16       3850.40       3758.69        61.26 o
   0   0  16       3273.74       3128.62        57.09 o
   2   0  16        433.80        376.75        31.75 o
   4   0  16         55.84         31.17        29.13 o
   6   0  16       4745.38       4879.07        86.01 o
   8   0  16       4975.03       4813.75       100.94 o
  10   0  16         19.30        -19.69        44.65 o
  12   0  16        280.98        204.71        52.84 o
  14   0  16         74.08        167.90        67.64 o
 -20   1  16         14.34         90.11        44.95 o
 -19   1  16        258.20        222.83        48.69 o
 -18   1  16         16.77        -25.01        40.85 o
 -17   1  16        545.05        592.17        40.32 o
 -16   1  16        236.14        266.09        35.21 o
 -15   1  16        900.74        965.90        42.05 o
 -14   1  16       2970.19       2945.73        70.44 o
 -13   1  16         50.36         53.50        30.00 o
 -12   1  16        178.77        237.28        29.03 o
 -11   1  16       1642.61       1708.88        64.83 o
 -10   1  16        369.01        344.99        30.29 o
  -9   1  16        174.06        184.91        42.61 o
  -8   1  16       1337.28       1306.64        58.71 o
  -7   1  16          4.48         29.64        32.87 o
  -6   1  16       4685.49       4718.78        70.01 o
  -5   1  16        155.36        202.48        27.23 o
  -4   1  16       7512.13       7601.84        90.45 o
  -3   1  16       2937.13       3020.76        91.64 o
  -2   1  16        700.06        755.36        40.13 o
  -1   1  16       1109.76       1025.55        32.51 o
   0   1  16       1434.12       1356.33        40.49 o
   1   1  16        829.41        819.25        30.51 o
   2   1  16       2382.69       2427.47        38.63 o
   3   1  16         14.38          4.33        21.17 o
   4   1  16        710.55        727.45        29.43 o
   5   1  16       1256.55       1266.01        37.76 o
   6   1  16         83.76         79.09        24.46 o
   7   1  16        800.01        821.23        33.21 o
   8   1  16        632.33        633.94        32.70 o
   9   1  16        310.09        317.89        31.67 o
  10   1  16       2817.17       2778.46        70.57 o
  11   1  16         15.56         -5.78        34.30 o
  12   1  16        658.85        695.94        74.54 o
  13   1  16          5.47          2.00        35.65 o
  14   1  16        337.64        379.74        82.99 o
 -19   2  16         50.23         15.20        53.87 o
 -18   2  16        231.15        277.40        45.28 o
 -17   2  16         47.17         90.21        41.61 o
 -16   2  16        210.40        207.02        39.65 o
 -15   2  16        590.12        599.53        44.95 o
 -14   2  16        212.34        192.00        31.89 o
 -13   2  16       2772.63       2724.43        48.82 o
 -12   2  16         50.99         90.54        25.20 o
 -11   2  16         48.11        102.81        27.67 o
 -10   2  16        405.98        423.32        29.51 o
  -9   2  16       1477.74       1491.49        42.39 o
  -8   2  16         19.65          5.02        22.78 o
  -7   2  16       1016.85        957.93        37.05 o
  -6   2  16        202.28        176.41        26.75 o
  -5   2  16       6371.67       6387.96        81.34 o
  -4   2  16        186.66        185.55        25.97 o
  -3   2  16       2431.60       2353.07        55.77 o
  -2   2  16       5651.94       5884.22        66.85 o
  -1   2  16        233.19        249.27        23.95 o
   0   2  16        464.96        468.40        25.04 o
   1   2  16          7.71          5.86        19.78 o
   2   2  16        465.34        405.03        25.16 o
   3   2  16         21.69         11.26        29.07 o
   4   2  16        809.67        858.99        34.80 o
   5   2  16       2162.20       2149.80        42.53 o
   6   2  16       1124.40       1132.78        36.28 o
   7   2  16         16.01         34.09        24.76 o
   8   2  16        605.02        594.92        31.46 o
   9   2  16        818.92        801.09        35.60 o
  10   2  16        607.40        621.41        38.45 o
  11   2  16        868.96        849.42        57.50 o
  12   2  16         86.62         53.72        39.87 o
  13   2  16        367.60        347.15        48.70 o
  14   2  16        210.40        159.81        56.79 o
 -19   3  16        202.73        254.93        46.14 o
 -18   3  16         55.98         98.91        42.75 o
 -17   3  16       1790.02       1953.95        70.89 o
 -16   3  16          5.97         97.89        59.42 o
 -15   3  16       1408.25       1419.57       140.51 o
 -14   3  16          3.75        -35.83        64.27 o
 -13   3  16         81.56         79.93        29.54 o
 -12   3  16          0.41        -18.91        33.33 o
 -11   3  16        444.67        462.68        27.36 o
 -10   3  16         28.83         17.34        21.78 o
  -9   3  16         30.06         34.91        20.96 o
  -8   3  16        162.77        176.77        22.35 o
  -7   3  16       2276.49       2277.43        45.48 o
  -6   3  16        142.41         62.56        22.23 o
  -5   3  16        449.79        387.41        29.13 o
  -4   3  16        426.02        422.72        28.67 o
  -3   3  16       5614.80       5551.24        64.36 o
  -2   3  16        128.01        195.08        26.11 o
  -1   3  16       5103.53       5093.81        66.45 o
   0   3  16        151.24        133.21        28.26 o
   1   3  16         13.23         -9.05        16.06 o
   2   3  16        514.18        489.47        27.87 o
   3   3  16         39.80         -9.63        21.61 o
   4   3  16         15.82         20.10        20.71 o
   5   3  16        935.98       1018.20        34.88 o
   6   3  16        211.22        234.77        31.44 o
   7   3  16       2843.01       2992.33        65.31 o
   8   3  16         26.27         60.97        42.27 o
   9   3  16       1449.53       1350.67        91.55 o
  10   3  16         31.44        130.62        50.83 o
  11   3  16         33.81        -19.92        61.07 o
  12   3  16         29.93          8.46        36.14 o
  13   3  16         96.87         61.30        54.80 o
 -18   4  16          9.56         36.14        53.67 o
 -17   4  16         19.74         -4.42        36.15 o
 -16   4  16        190.09        161.99        37.54 o
 -15   4  16       1461.49       1422.97        47.14 o
 -14   4  16         80.54         52.15        29.99 o
 -13   4  16       1151.20       1095.13        48.98 o
 -12   4  16        813.36        824.72        35.60 o
 -11   4  16          6.96          9.85        25.44 o
 -10   4  16        681.20        620.85        30.71 o
  -9   4  16         20.65         25.49        23.13 o
  -8   4  16        357.88        335.07        45.57 o
  -7   4  16        255.59        241.86        29.04 o
  -6   4  16         43.65        -23.90        23.90 o
  -5   4  16       1513.90       1608.82        46.42 o
  -4   4  16       1326.48       1171.73        42.22 o
  -3   4  16       2614.37       2735.15        65.62 o
  -2   4  16        849.60        852.88        29.77 o
  -1   4  16          0.06          1.21        18.67 o
   0   4  16        417.73        447.67        29.67 o
   1   4  16         36.29         30.55        18.90 o
   2   4  16         16.89        -22.63        22.63 o
   3   4  16        665.89        650.48        31.32 o
   4   4  16        239.13        208.42        35.37 o
   5   4  16        974.40       1006.94        86.27 o
   6   4  16        903.91        915.32        49.17 o
   7   4  16         22.48         11.88        36.42 o
   8   4  16        385.89        347.04        44.52 o
   9   4  16        285.95        237.77        41.33 o
  10   4  16        288.42        239.27        42.98 o
  11   4  16        239.13        137.30        49.80 o
  12   4  16          0.41        -29.04        46.18 o
 -17   5  16       1022.37        878.34        42.97 o
 -16   5  16         26.03         12.30        22.64 o
 -15   5  16        482.47        407.82        29.67 o
 -14   5  16       1536.63       1517.86        46.11 o
 -13   5  16          0.34         22.94        17.99 o
 -12   5  16        550.59        534.46        27.27 o
 -11   5  16         12.74        -11.63        23.95 o
 -10   5  16          1.52        -12.27        12.27 o
  -9   5  16          8.56          1.75        10.50 o
  -8   5  16        181.79        188.71        45.30 o
  -7   5  16        112.16        160.91        37.87 o
  -6   5  16       1490.61       1421.36        54.69 o
  -5   5  16         31.31         52.90        39.60 o
  -4   5  16       1276.14       1218.37        80.19 o
  -3   5  16        282.92        247.23        34.55 o
  -2   5  16         72.84         50.95        25.18 o
  -1   5  16        230.11        250.04        29.67 o
   0   5  16         99.72         79.35        24.74 o
   1   5  16         44.04          7.38        31.55 o
   2   5  16        576.12        602.38        41.18 o
   3   5  16         17.26         -2.29        33.49 o
   4   5  16        525.40        495.05        39.29 o
   5   5  16        747.38        717.34        62.33 o
   6   5  16        105.17         93.44        37.39 o
   7   5  16         29.90         87.76        37.74 o
   8   5  16        469.46        433.86        46.25 o
   9   5  16        130.99        126.14        40.34 o
  10   5  16        630.68        652.51        51.41 o
  11   5  16         30.06        102.43        46.50 o
 -15   6  16          0.75         25.72        47.11 o
 -14   6  16         66.53         67.68        69.90 o
 -13   6  16        112.28         91.06        35.66 o
 -12   6  16        564.60        507.69        40.56 o
 -11   6  16          1.23         52.40        34.20 o
 -10   6  16        343.35        342.79        36.62 o
  -9   6  16         74.40        109.63        32.75 o
  -8   6  16       1008.27       1009.10        42.97 o
  -7   6  16          4.11        -30.34        34.53 o
  -6   6  16        926.10        821.22        46.96 o
  -5   6  16         10.24        -18.93        40.64 o
  -4   6  16         95.20        139.95        35.59 o
  -3   6  16        259.95        315.14        37.05 o
  -2   6  16       1105.20       1250.32        50.93 o
  -1   6  16        124.66        100.06        26.89 o
   0   6  16        600.52        676.93        51.13 o
   1   6  16        183.50        136.90        34.97 o
   2   6  16         11.53          4.34        33.43 o
   3   6  16          0.09        -12.72        37.35 o
   4   6  16        475.82        427.99        41.42 o
   5   6  16         84.60         39.80        36.49 o
   6   6  16        574.97        581.76        44.41 o
   7   6  16        291.25        276.63        41.40 o
   8   6  16         89.06         67.79        40.85 o
   9   6  16         72.54        134.20        42.56 o
 -12   7  16        479.59        500.64        42.67 o
 -11   7  16        718.16        755.64        43.71 o
 -10   7  16         15.94         21.25        31.99 o
  -9   7  16        235.76        304.45        35.71 o
  -8   7  16        125.12        155.26        40.13 o
  -7   7  16         75.12         57.34        38.06 o
  -6   7  16        630.70        675.30        47.51 o
  -5   7  16          0.78        -18.23        35.73 o
  -4   7  16       1506.86       1508.95        94.07 o
  -3   7  16         47.94         36.43        34.39 o
  -2   7  16        390.84        364.24        38.21 o
  -1   7  16        144.08        158.35        33.14 o
   0   7  16        417.85        371.46        38.56 o
   1   7  16         13.85         33.28        45.88 o
   2   7  16         84.54         86.79        35.75 o
   3   7  16         15.07         88.67        37.07 o
   4   7  16       1018.05       1155.16        54.54 o
   5   7  16        321.99        313.09        49.49 o
   6   7  16         17.16         53.00        38.88 o
   7   7  16        180.92        198.81        42.96 o
  -9   8  16         45.28        109.12        83.71 o
  -8   8  16         86.60        110.32        52.24 o
  -7   8  16        689.48        759.46        52.79 o
  -6   8  16          0.63         86.88        40.39 o
  -5   8  16        753.56        814.67        49.92 o
  -4   8  16         31.02        123.26        38.65 o
  -3   8  16         73.16        205.19        38.09 o
  -2   8  16          8.58        122.50        36.16 o
  -1   8  16          0.12        -10.77        43.78 o
   0   8  16         49.18         30.33        34.60 o
   1   8  16        582.34        549.56        43.21 o
   2   8  16        142.87        133.69        37.46 o
   3   8  16        833.42        832.19        48.28 o
 -19   0  17        102.42         90.91       101.64 o
 -17   0  17        466.01        536.36        57.87 o
 -15   0  17       1281.19       1149.94        98.28 o
 -13   0  17         24.75         53.41        50.07 o
 -11   0  17       2500.59       2395.63        72.65 o
  -9   0  17       1632.22       1598.60        62.35 o
  -7   0  17         27.46        -17.94        47.83 o
  -5   0  17       1733.31       1607.40        57.60 o
  -3   0  17       9129.33       9526.13       132.38 o
  -1   0  17       3126.31       3013.39        58.64 o
   1   0  17        144.26        102.76        36.99 o
   3   0  17       5531.93       5559.04        81.98 o
   5   0  17         17.03         37.00        37.52 o
   7   0  17       9445.85       9571.91       146.39 o
   9   0  17       1939.38       2012.91        79.00 o
  11   0  17         26.04         19.39        77.35 o
  13   0  17        566.59        577.27        65.47 o
 -19   1  17          1.93         10.37        43.14 o
 -18   1  17        233.84        317.19        62.26 o
 -17   1  17        456.60        467.82        41.28 o
 -16   1  17        847.38        744.18        42.46 o
 -15   1  17       4179.59       4027.06       113.00 o
 -14   1  17        161.31        204.92        33.30 o
 -13   1  17        778.23        796.97        38.57 o
 -12   1  17         17.49         -6.99        27.89 o
 -11   1  17        138.87         95.38        28.22 o
 -10   1  17         90.45        111.61        27.54 o
  -9   1  17        224.41        273.63        33.87 o
  -8   1  17        197.22        182.67        31.17 o
  -7   1  17        735.67        688.49        35.81 o
  -6   1  17        255.35        234.28        29.44 o
  -5   1  17       5794.29       5762.49        80.26 o
  -4   1  17        552.16        566.47        53.21 o
  -3   1  17       2359.26       2334.95        53.91 o
  -2   1  17       1354.27       1319.06        38.93 o
  -1   1  17        154.11        165.05        21.92 o
   0   1  17        392.00        353.69        24.23 o
   1   1  17        581.59        608.04        38.83 o
   2   1  17       1154.49       1144.28        35.31 o
   3   1  17         53.30         81.28        23.52 o
   4   1  17        212.14        189.43        28.58 o
   5   1  17         71.63        107.68        24.21 o
   6   1  17       1887.62       1973.80        45.49 o
   7   1  17        157.13        189.65        27.84 o
   8   1  17        282.15        277.25        30.18 o
   9   1  17       2355.39       2320.14        57.58 o
  10   1  17        162.72        190.56        36.52 o
  11   1  17       1117.26       1092.47        47.94 o
  12   1  17          0.69         -4.87        35.86 o
  13   1  17          6.74         44.68        43.04 o
 -19   2  17        154.72        214.45       136.77 o
 -18   2  17        117.00        130.27        51.03 o
 -17   2  17        982.50       1034.81        57.34 o
 -16   2  17         87.17         53.28        60.30 o
 -15   2  17         10.20         59.08        37.85 o
 -14   2  17       1443.75       1461.86        96.72 o
 -13   2  17          4.33         -4.04        24.14 o
 -12   2  17        575.69        609.27        31.15 o
 -11   2  17        369.71        393.80        32.56 o
 -10   2  17         90.23         48.76        27.28 o
  -9   2  17        344.62        348.82        27.29 o
  -8   2  17         30.87          1.40        24.10 o
  -7   2  17        185.64        152.11        25.16 o
  -6   2  17       2043.10       2060.35        50.94 o
  -5   2  17          9.42          9.90        25.44 o
  -4   2  17       2636.73       2754.90        55.39 o
  -3   2  17        373.40        323.57        27.83 o
  -2   2  17         81.60         59.14        22.72 o
  -1   2  17       1323.82       1293.91        40.45 o
   0   2  17        265.18        255.90        23.48 o
   1   2  17        998.57        976.33        48.41 o
   2   2  17         55.24         12.15        21.25 o
   3   2  17       3799.12       3740.14        51.51 o
   4   2  17        385.53        348.56        25.76 o
   5   2  17        211.99        213.90        24.96 o
   6   2  17        465.16        563.11        35.28 o
   7   2  17        867.91        848.86        38.53 o
   8   2  17       1832.65       1867.29        66.48 o
   9   2  17        953.17        998.49        49.85 o
  10   2  17       1588.80       1604.17        78.19 o
  11   2  17        260.49        267.33        42.41 o
  12   2  17        466.55        552.69        50.07 o
  13   2  17        106.66         73.19        55.74 o
 -18   3  17       1162.41       1277.20        61.99 o
 -17   3  17        390.14        432.26        60.96 o
 -16   3  17       1181.43       1217.24        71.49 o
 -15   3  17         78.03        114.02        90.06 o
 -14   3  17         15.72         33.89        45.07 o
 -13   3  17          5.38         25.32        32.63 o
 -12   3  17       1162.51       1100.81        37.45 o
 -11   3  17          9.94         -1.84        22.84 o
 -10   3  17        827.88        863.00        32.06 o
  -9   3  17       1283.99       1151.51        40.31 o
  -8   3  17        426.56        387.38        31.06 o
  -7   3  17         52.14         24.13        29.71 o
  -6   3  17          0.62         -0.02        21.74 o
  -5   3  17          0.02         19.92        23.79 o
  -4   3  17       1997.13       2084.33        48.63 o
  -3   3  17        111.57         93.12        23.30 o
  -2   3  17       8811.46       8799.26        87.61 o
  -1   3  17          6.99          5.24        24.60 o
   0   3  17       1202.92       1153.96        41.64 o
   1   3  17        472.61        427.79        20.64 o
   2   3  17         91.22         88.45        21.92 o
   3   3  17         33.29         66.55        22.28 o
   4   3  17         86.32         92.17        25.78 o
   5   3  17        706.06        635.64        61.39 o
   6   3  17       1138.01       1272.40        52.07 o
   7   3  17          0.29         80.06        31.19 o
   8   3  17       1533.14       1493.76        72.14 o
   9   3  17         30.30        -32.98        45.69 o
  10   3  17          5.59        -50.71        58.67 o
  11   3  17        156.91         70.81        52.63 o
  12   3  17         25.50         17.06       106.72 o
 -17   4  17        177.43        167.58        42.32 o
 -16   4  17        155.89        194.60        31.04 o
 -15   4  17        936.69       1052.76        48.54 o
 -14   4  17       1276.82       1303.23        51.73 o
 -13   4  17          0.53         48.61        33.65 o
 -12   4  17        538.15        521.51        32.43 o
 -11   4  17        346.51        312.83        29.90 o
 -10   4  17         55.51         68.72        25.53 o
  -9   4  17        235.97        250.45        26.32 o
  -8   4  17       1476.81       1303.35        47.93 o
  -7   4  17        627.27        636.40        34.98 o
  -6   4  17        579.89        577.29        33.69 o
  -5   4  17         29.94         31.15        26.44 o
  -4   4  17       3195.49       3245.66        62.46 o
  -3   4  17        406.47        381.26        36.57 o
  -2   4  17          0.24        -27.30        27.30 o
  -1   4  17         32.29        -12.38        19.58 o
   0   4  17        599.14        621.52        27.16 o
   1   4  17         10.70         21.61        25.90 o
   2   4  17        288.98        282.10        29.46 o
   3   4  17         44.64         48.98        27.14 o
   4   4  17        453.52        445.86        31.36 o
   5   4  17        310.24        311.86        41.80 o
   6   4  17        330.76        333.17        42.32 o
   7   4  17        348.13        304.20        44.54 o
   8   4  17        163.37        128.88        46.76 o
   9   4  17         48.67         71.22        42.52 o
  10   4  17       1588.64       1548.90        67.57 o
  11   4  17         56.32         94.67        45.04 o
 -16   5  17         19.17         -2.66        41.96 o
 -15   5  17        689.99        651.28        36.25 o
 -14   5  17          4.34         47.06        21.60 o
 -13   5  17        201.34        174.74        25.37 o
 -12   5  17         14.20         13.89        20.22 o
 -11   5  17          4.99        -15.48        15.48 o
 -10   5  17         24.88         -5.45        14.81 o
  -9   5  17        206.47        190.13        22.18 o
  -8   5  17        133.80        122.93        18.36 o
  -7   5  17       1065.39       1051.59        34.19 o
  -6   5  17          8.61          7.66        14.28 o
  -5   5  17       1477.71       1430.69        47.51 o
  -4   5  17       1100.14       1009.37        49.14 o
  -3   5  17       2324.01       2124.42        58.16 o
  -2   5  17       1979.67       1830.06        47.69 o
  -1   5  17        884.48        781.02        35.49 o
   0   5  17        148.87        171.77        39.98 o
   1   5  17       1131.33       1195.50        52.16 o
   2   5  17         34.47          4.64        35.38 o
   3   5  17        953.38        894.45        46.70 o
   4   5  17          2.85         29.76        34.39 o
   5   5  17        356.10        375.22        41.34 o
   6   5  17         43.67         69.61        39.57 o
   7   5  17         41.89         25.69        41.33 o
   8   5  17        245.43        222.51        43.30 o
   9   5  17        649.64        584.95        67.59 o
  10   5  17         86.38         75.36        43.93 o
 -14   6  17         95.12         70.08        43.80 o
 -13   6  17       1119.03       1173.05        72.28 o
 -12   6  17         65.86         29.00        35.29 o
 -11   6  17        810.55        847.23        55.45 o
 -10   6  17         12.96        -14.71        31.96 o
  -9   6  17        465.24        517.42        37.12 o
  -8   6  17          2.51         38.43        36.06 o
  -7   6  17        363.57        379.83        44.09 o
  -6   6  17         22.68         10.84        40.78 o
  -5   6  17          5.14        -13.61        34.86 o
  -4   6  17         26.58         24.34        36.89 o
  -3   6  17        686.31        752.87        47.98 o
  -2   6  17        361.29        366.25        31.30 o
  -1   6  17        884.06        953.95        39.15 o
   0   6  17          0.19        -33.03        33.03 o
   1   6  17        351.02        304.83        38.46 o
   2   6  17         27.92         17.18        35.71 o
   3   6  17        150.03        108.24        35.84 o
   4   6  17          0.20         -6.40        34.19 o
   5   6  17       1114.16       1089.69        52.25 o
   6   6  17        246.69        132.22        44.05 o
   7   6  17        507.19        481.80        46.21 o
   8   6  17         83.46         53.16        51.46 o
 -12   7  17        138.81        215.24        38.98 o
 -11   7  17        219.91        257.34        39.52 o
 -10   7  17        493.29        477.66        49.38 o
  -9   7  17         13.81          6.07        34.09 o
  -8   7  17        836.80        790.02        43.32 o
  -7   7  17        180.59        315.20        42.17 o
  -6   7  17         18.85         82.02        37.15 o
  -5   7  17        910.33        980.62        51.13 o
  -4   7  17          3.06         72.85        55.58 o
  -3   7  17          2.45         96.59        61.26 o
  -2   7  17        875.40        763.75        45.14 o
  -1   7  17         89.18         98.20        35.43 o
   0   7  17          3.86         32.65        37.05 o
   1   7  17        354.75        380.24        41.10 o
   2   7  17          4.87         27.19        51.55 o
   3   7  17        379.21        437.41        44.70 o
   4   7  17          3.34         32.66        38.26 o
   5   7  17          1.60        -28.99        38.76 o
   6   7  17         45.80         60.01        40.35 o
  -7   8  17         61.24        125.05        34.70 o
  -6   8  17        372.23        446.38        57.38 o
  -5   8  17          0.87         55.75        38.54 o
  -4   8  17        246.67        313.62        46.75 o
  -3   8  17        171.43        210.57        40.42 o
  -2   8  17          8.73        102.75        45.83 o
  -1   8  17          8.22          1.80        45.71 o
   0   8  17        486.13        555.14        43.53 o
   1   8  17        326.85        338.37        41.39 o
 -18   0  18        503.91        539.89        88.56 o
 -16   0  18       1356.90       1427.97        75.04 o
 -14   0  18         56.79         27.41        43.07 o
 -12   0  18       4009.92       4073.59        92.22 o
 -10   0  18       4124.31       4246.52        90.37 o
  -8   0  18       1446.35       1514.19        87.44 o
  -6   0  18         17.80        -11.96        50.82 o
  -4   0  18       4507.33       4248.11       120.33 o
  -2   0  18       6581.80       6599.84       107.28 o
   0   0  18        270.77        213.88        39.61 o
   2   0  18       3394.26       3300.41        80.06 o
   4   0  18       6372.01       6451.52       139.76 o
   6   0  18       3896.05       4067.21        94.85 o
   8   0  18       1872.11       1880.49        81.50 o
  10   0  18        112.31         62.79        53.02 o
  12   0  18        207.52        330.91        58.38 o
 -19   1  18         73.62        128.94        48.38 o
 -18   1  18         38.05         53.22        45.47 o
 -17   1  18        406.79        445.53        59.98 o
 -16   1  18        481.70        546.08        41.02 o
 -15   1  18          3.93         41.57        33.04 o
 -14   1  18       1744.75       1730.05        52.16 o
 -13   1  18        101.46         77.47        39.48 o
 -12   1  18         52.12         30.03        41.21 o
 -11   1  18        103.81         80.77        28.81 o
 -10   1  18       2127.09       2169.92        52.93 o
  -9   1  18        499.13        504.10        37.05 o
  -8   1  18        359.49        381.55        43.01 o
  -7   1  18        459.25        416.52        34.09 o
  -6   1  18       1587.97       1514.02        54.48 o
  -5   1  18        225.71        202.88        30.59 o
  -4   1  18       1895.97       1917.74        71.71 o
  -3   1  18       1531.84       1484.24        48.44 o
  -2   1  18       1041.20       1033.04        37.56 o
  -1   1  18        798.96        792.33        29.70 o
   0   1  18        576.18        514.04        35.52 o
   1   1  18       1154.21       1131.35        36.80 o
   2   1  18        146.36        116.22        27.62 o
   3   1  18        309.30        356.46        35.17 o
   4   1  18       1205.19       1167.33        42.74 o
   5   1  18          9.09         44.58        28.81 o
   6   1  18        921.39        890.16        35.38 o
   7   1  18        231.08        261.71        30.93 o
   8   1  18       1958.96       1927.87        61.06 o
   9   1  18         29.43         77.21        33.30 o
  10   1  18       1401.54       1485.44        54.11 o
  11   1  18          3.43         88.11        37.31 o
  12   1  18        460.71        541.25        59.26 o
  13   1  18        133.21        183.29        48.70 o
 -19   2  18        231.51        276.14        60.24 o
 -18   2  18        633.78        655.30        65.27 o
 -17   2  18         12.50         37.78        67.57 o
 -16   2  18         69.86        101.14        42.57 o
 -15   2  18       1642.52       1670.72        77.23 o
 -14   2  18          0.22         81.07        37.63 o
 -13   2  18        713.72        704.31        35.17 o
 -12   2  18        177.25        198.57        30.91 o
 -11   2  18        431.57        385.02        33.23 o
 -10   2  18        158.43        171.75        24.80 o
  -9   2  18        170.96        194.29        27.74 o
  -8   2  18          8.12        -24.10        24.10 o
  -7   2  18       3258.54       3239.96        66.96 o
  -6   2  18         38.28         41.98        27.90 o
  -5   2  18       1712.75       1620.84        52.03 o
  -4   2  18        945.56        824.00        44.48 o
  -3   2  18       1722.31       1728.29        65.44 o
  -2   2  18       1742.92       1640.37        44.17 o
  -1   2  18        328.97        295.51        44.96 o
   0   2  18          2.88        -21.17        21.17 o
   1   2  18        560.71        521.21        27.37 o
   2   2  18        168.95        122.71        24.07 o
   3   2  18        152.00        110.90        24.16 o
   4   2  18         63.64         78.39        25.43 o
   5   2  18        912.47        976.72        39.57 o
   6   2  18        258.65        177.52        58.04 o
   7   2  18        124.84        133.54        45.31 o
   8   2  18        296.72        380.98        36.21 o
   9   2  18       2003.52       1909.55        70.64 o
  10   2  18         28.09         84.27        40.18 o
  11   2  18        582.10        624.37        50.87 o
  12   2  18         33.71         31.51        56.06 o
 -18   3  18         56.22        116.77        58.08 o
 -17   3  18        988.59       1169.55        77.73 o
 -16   3  18          5.68        117.72        50.95 o
 -15   3  18        208.02        166.25        50.90 o
 -14   3  18         57.64         81.71        41.95 o
 -13   3  18        907.92        932.99        47.26 o
 -12   3  18          9.90         39.34        27.83 o
 -11   3  18        194.62        197.44        26.03 o
 -10   3  18        109.01        101.91        25.48 o
  -9   3  18         83.40         25.39        26.48 o
  -8   3  18          0.89        -26.16        31.88 o
  -7   3  18        417.71        379.67        37.87 o
  -6   3  18         11.42          8.25        40.73 o
  -5   3  18       1236.63       1255.82        53.61 o
  -4   3  18        182.77        208.27        44.86 o
  -3   3  18       2118.91       2098.87        65.70 o
  -2   3  18        433.82        384.75        27.53 o
  -1   3  18       1998.34       1942.65        44.79 o
   0   3  18        573.48        557.34        29.86 o
   1   3  18         30.53        -20.45        23.79 o
   2   3  18         62.92         15.87        24.25 o
   3   3  18        712.17        755.81        40.18 o
   4   3  18        310.47        294.24        39.51 o
   5   3  18       1978.67       1960.35        59.17 o
   6   3  18         76.15         88.18        46.15 o
   7   3  18       1152.64       1316.42        68.08 o
   8   3  18         29.61         82.05        59.79 o
   9   3  18        160.78        100.42        52.72 o
  10   3  18        128.18        105.21        85.58 o
  11   3  18        932.91        861.18        57.40 o
  12   3  18        229.79        159.44        47.15 o
 -17   4  18        312.24        281.57        33.47 o
 -16   4  18        284.06        192.33        31.32 o
 -15   4  18        804.05        877.70        84.84 o
 -14   4  18        238.74        261.48        43.26 o
 -13   4  18        475.63        471.32        37.22 o
 -12   4  18        183.46        212.85        39.27 o
 -11   4  18          1.41         21.17        35.74 o
 -10   4  18        313.34        274.67        28.36 o
  -9   4  18        180.96        138.86        32.38 o
  -8   4  18        121.49         98.09        29.20 o
  -7   4  18       1112.47       1051.34        57.73 o
  -6   4  18        831.76        738.24        46.99 o
  -5   4  18       3894.21       3615.61        72.10 o
  -4   4  18         15.78        -19.87        26.91 o
  -3   4  18        221.89        235.42        40.34 o
  -2   4  18        692.34        632.22        29.35 o
  -1   4  18        378.19        396.75        27.11 o
   0   4  18        474.02        419.90        25.64 o
   1   4  18        186.88        201.77        29.60 o
   2   4  18         42.71          3.44        29.31 o
   3   4  18        653.26        578.01        35.69 o
   4   4  18        112.01        159.28        38.38 o
   5   4  18         28.40        -10.78        39.91 o
   6   4  18        374.02        310.52        44.83 o
   7   4  18         43.61         40.15        41.86 o
   8   4  18          4.63        -22.86        39.57 o
   9   4  18       1364.01       1340.29        67.35 o
  10   4  18          6.89         51.41        45.14 o
  11   4  18        704.29        688.20        54.52 o
 -16   5  18         19.27         14.70        28.59 o
 -15   5  18        250.61        241.27        25.48 o
 -14   5  18        907.93        885.27        33.68 o
 -13   5  18        117.44        159.73        38.21 o
 -12   5  18        160.23        150.36        19.55 o
 -11   5  18         87.83         70.12        19.94 o
 -10   5  18        121.98        104.97        17.22 o
  -9   5  18         26.86         22.65        20.02 o
  -8   5  18        651.23        592.81        32.26 o
  -7   5  18         78.69         64.49        33.77 o
  -6   5  18       1898.88       1885.28        45.53 o
  -5   5  18        579.73        476.53        24.14 o
  -4   5  18        905.76        895.33        30.82 o
  -3   5  18       2745.23       2520.14        62.46 o
  -2   5  18        244.11        277.26        30.19 o
  -1   5  18        319.28        350.52        41.64 o
   0   5  18        699.33        772.67        44.05 o
   1   5  18        124.23         56.85        44.20 o
   2   5  18        553.85        607.96        44.49 o
   3   5  18        309.39        231.87        41.76 o
   4   5  18        121.16        100.08        38.15 o
   5   5  18         58.49         49.68        37.92 o
   6   5  18        190.53        141.80        45.67 o
   7   5  18         12.30         -6.03        41.46 o
   8   5  18        306.72        271.57        45.48 o
   9   5  18         36.69        100.86        43.72 o
 -14   6  18          7.96         73.20        47.14 o
 -13   6  18         21.70         17.18        49.30 o
 -12   6  18       1033.52       1051.29        61.92 o
 -11   6  18         11.94         21.66        40.57 o
 -10   6  18        154.88        167.27        35.15 o
  -9   6  18        298.70        295.81        36.35 o
  -8   6  18        209.59        214.41        41.85 o
  -7   6  18         22.47         47.72        38.37 o
  -6   6  18         28.74         24.24        37.32 o
  -5   6  18         41.21         31.09        33.39 o
  -4   6  18       1004.75       1112.57        52.81 o
  -3   6  18        209.65        186.24        36.15 o
  -2   6  18       1771.41       1801.13        48.50 o
  -1   6  18          2.04         17.94        34.96 o
   0   6  18        263.76        220.52        37.46 o
   1   6  18          1.85         -7.41        35.49 o
   2   6  18         13.91         -0.84        35.90 o
   3   6  18         24.54         46.52        38.70 o
   4   6  18        999.75        975.42        91.98 o
   5   6  18         42.57         52.32        40.51 o
   6   6  18       1552.72       1572.15        64.49 o
   7   6  18         50.89        147.94        66.05 o
 -11   7  18        124.08        116.86        37.81 o
 -10   7  18          0.64         -7.06        33.68 o
  -9   7  18        133.02        133.65        35.48 o
  -8   7  18         52.96        163.83        35.43 o
  -7   7  18         73.65         70.73        39.71 o
  -6   7  18        454.55        446.69        44.51 o
  -5   7  18         54.57         55.91        37.24 o
  -4   7  18        210.61        259.73        40.24 o
  -3   7  18        116.63        105.62        62.48 o
  -2   7  18         20.00         22.87       109.12 o
  -1   7  18         10.85         62.38        35.14 o
   0   7  18        438.15        375.01        42.17 o
   1   7  18        248.31        305.31        41.06 o
   2   7  18         54.60         21.02        37.27 o
   3   7  18        137.07        161.95        67.24 o
   4   7  18        440.24        398.21        45.56 o
  -5   8  18        740.60        799.80        68.58 o
  -4   8  18        472.77        534.84        46.39 o
  -3   8  18        160.16        242.87        53.41 o
  -2   8  18          3.84         91.15        95.29 o
 -19   0  19        881.59        788.54        73.94 o
 -17   0  19       1033.68       1313.49       162.93 o
 -15   0  19        217.23        251.49        50.21 o
 -13   0  19        155.46        229.58        67.26 o
 -11   0  19       4753.52       4706.28        98.82 o
  -9   0  19       6938.81       6869.29       131.54 o
  -7   0  19         15.15         52.32        54.56 o
  -5   0  19        856.76        923.02        71.75 o
  -3   0  19       5418.05       5464.10       145.74 o
  -1   0  19       1545.65       1550.62        62.62 o
   1   0  19        159.17        184.78        40.93 o
   3   0  19         90.67         82.36        40.95 o
   5   0  19        144.86         35.87        43.86 o
   7   0  19       4229.46       4087.69        99.87 o
   9   0  19         30.29         74.31        87.82 o
  11   0  19        334.16        437.38        62.95 o
 -19   1  19         20.04        -42.50        42.50 o
 -18   1  19        214.17        196.43        46.42 o
 -17   1  19       1104.86       1156.47        88.01 o
 -16   1  19        565.76        541.49        40.93 o
 -15   1  19       1287.34       1400.62        51.45 o
 -14   1  19        327.56        255.17        35.52 o
 -13   1  19        341.95        296.32        34.24 o
 -12   1  19        617.66        701.99        38.54 o
 -11   1  19        416.53        449.36        36.24 o
 -10   1  19       1920.05       1823.39        50.66 o
  -9   1  19       2079.68       2159.23        57.37 o
  -8   1  19       1066.30       1158.79        75.86 o
  -7   1  19        585.45        628.31        40.92 o
  -6   1  19        432.10        448.22        35.18 o
  -5   1  19        996.30        978.56        41.24 o
  -4   1  19        508.71        480.99        39.21 o
  -3   1  19        432.72        363.46        33.54 o
  -2   1  19        254.37        256.25        28.84 o
  -1   1  19        505.91        474.46        28.64 o
   0   1  19        340.80        324.32        37.22 o
   1   1  19         16.73         36.10        26.74 o
   2   1  19        385.16        412.48        32.75 o
   3   1  19        229.73        222.05        30.71 o
   4   1  19         14.24         19.96        51.02 o
   5   1  19         93.84        119.19        31.86 o
   6   1  19       1610.19       1470.06        50.84 o
   7   1  19        601.49        577.90        39.10 o
   8   1  19          1.28        -30.24        42.73 o
   9   1  19       1148.08       1189.04        49.26 o
  10   1  19         11.23        -35.30        35.30 o
  11   1  19        128.42        112.27        53.14 o
  12   1  19        259.12        297.77        48.55 o
 -18   2  19         60.45         97.55        56.79 o
 -17   2  19          1.52        -13.13        60.17 o
 -16   2  19        135.53         58.46        44.61 o
 -15   2  19        101.84        128.80        43.12 o
 -14   2  19        655.90        700.20        56.35 o
 -13   2  19        287.74        298.67        34.32 o
 -12   2  19        362.17        363.78        35.21 o
 -11   2  19        194.00        194.92        31.76 o
 -10   2  19        175.03        246.04        27.71 o
  -9   2  19        139.02        129.60        27.62 o
  -8   2  19        642.33        681.72        32.65 o
  -7   2  19        640.18        599.26        37.01 o
  -6   2  19       3030.47       2847.76        61.55 o
  -5   2  19       1705.37       1542.57        50.51 o
  -4   2  19       1706.01       1626.98        54.24 o
  -3   2  19       1133.34       1046.40        43.81 o
  -2   2  19       1382.49       1404.22        64.29 o
  -1   2  19        655.71        680.65        42.78 o
   0   2  19       1124.57       1076.35        35.34 o
   1   2  19        383.74        375.21        27.88 o
   2   2  19       1054.94       1148.87        36.72 o
   3   2  19        301.98        322.13        31.28 o
   4   2  19        465.40        480.34        34.54 o
   5   2  19        113.26         67.98        31.81 o
   6   2  19         76.86         50.51        30.84 o
   7   2  19        725.01        724.77        40.39 o
   8   2  19       1132.07       1043.35        62.89 o
   9   2  19        336.36        400.97       105.01 o
  10   2  19       1680.91       1783.56        90.53 o
  11   2  19        367.17        447.60        63.31 o
 -18   3  19        189.01        234.58       145.37 o
 -17   3  19          3.86         63.32        57.05 o
 -16   3  19          2.68         -7.88        50.75 o
 -15   3  19         95.40        115.76        53.52 o
 -14   3  19        339.92        384.08        43.74 o
 -13   3  19          0.20         -8.04        29.55 o
 -12   3  19        787.45        726.94        37.79 o
 -11   3  19        437.73        367.78        32.89 o
 -10   3  19        354.25        324.95        28.38 o
  -9   3  19         91.90         60.95        31.98 o
  -8   3  19        747.21        756.74        61.40 o
  -7   3  19          0.23        -29.72        29.72 o
  -6   3  19          4.42         -8.51        55.68 o
  -5   3  19        320.53        266.21        50.82 o
  -4   3  19       1466.82       1389.83        59.84 o
  -3   3  19        849.12        807.38        47.39 o
  -2   3  19       3015.51       2862.53        60.97 o
  -1   3  19          0.90        -28.71        28.79 o
   0   3  19        158.80        157.82        30.24 o
   1   3  19          0.35        -18.63        28.13 o
   2   3  19        153.78        112.92        31.19 o
   3   3  19         20.74          0.69        30.45 o
   4   3  19        271.81        334.92        37.37 o
   5   3  19          1.28         22.70        52.25 o
   6   3  19        939.45        936.73        59.98 o
   7   3  19          0.78        -46.60        46.60 o
   8   3  19        313.72        402.55        57.82 o
   9   3  19        154.08        152.11        52.31 o
  10   3  19        460.28        356.72        57.95 o
  11   3  19         51.87         76.98        55.49 o
 -17   4  19         92.47         68.26        34.76 o
 -16   4  19        151.52        131.89        30.90 o
 -15   4  19        115.82        163.59        37.08 o
 -14   4  19        633.32        659.06        50.34 o
 -13   4  19         79.10        139.24        31.72 o
 -12   4  19         11.41         25.96        28.32 o
 -11   4  19        305.69        292.15        31.00 o
 -10   4  19          2.12        -26.04        26.04 o
  -9   4  19         12.05         -2.24        29.77 o
  -8   4  19        966.29        954.79        82.18 o
  -7   4  19         64.58         34.53        29.32 o
  -6   4  19        971.57        933.73        46.38 o
  -5   4  19          1.83          2.47        27.56 o
  -4   4  19        216.71        222.86        32.26 o
  -3   4  19       1576.78       1469.57        59.90 o
  -2   4  19        150.74        111.01        34.51 o
  -1   4  19        272.10        245.37        24.86 o
   0   4  19        670.45        734.43        37.75 o
   1   4  19         45.05         46.22        28.66 o
   2   4  19        716.24        730.06        41.37 o
   3   4  19        456.00        431.95        36.03 o
   4   4  19         66.82         78.01        30.64 o
   5   4  19        692.09        643.06        50.79 o
   6   4  19         70.23         68.41        55.40 o
   7   4  19        570.49        623.15        51.96 o
   8   4  19       1504.86       1485.94        66.49 o
   9   4  19        397.24        462.67        51.99 o
  10   4  19       1404.07       1376.36       101.75 o
 -15   5  19        547.16        525.71        29.40 o
 -14   5  19        214.13        230.11        24.52 o
 -13   5  19        165.72        173.19        22.19 o
 -12   5  19        287.94        328.48        22.99 o
 -11   5  19          1.63         10.38        25.19 o
 -10   5  19         34.16          6.21        22.29 o
  -9   5  19        609.99        575.14        31.33 o
  -8   5  19         42.66         14.72        27.96 o
  -7   5  19       1382.67       1444.22        43.07 o
  -6   5  19          0.35        -18.88        21.14 o
  -5   5  19        328.60        319.99        33.66 o
  -4   5  19        245.60        271.98        24.58 o
  -3   5  19        263.51        235.15        23.51 o
  -2   5  19        204.69        231.92        21.74 o
  -1   5  19        305.58        297.26        40.22 o
   0   5  19         68.18         44.96        36.07 o
   1   5  19       1161.12       1200.77        77.09 o
   2   5  19         40.54         56.74        37.55 o
   3   5  19         88.77         91.30        39.76 o
   4   5  19        254.54        240.60        40.90 o
   5   5  19        440.95        401.78        47.98 o
   6   5  19         21.25          5.68        43.63 o
   7   5  19         18.96         26.80        44.56 o
   8   5  19         23.30         54.63        44.19 o
 -13   6  19         32.34         74.62        37.76 o
 -12   6  19         10.24        -30.98        34.25 o
 -11   6  19        895.98        849.54        48.44 o
 -10   6  19         68.58         83.20        35.47 o
  -9   6  19        614.10        608.67        41.80 o
  -8   6  19         21.90         37.05        73.18 o
  -7   6  19          0.18          8.82        37.62 o
  -6   6  19          0.72         12.51        38.11 o
  -5   6  19        306.43        288.93        42.21 o
  -4   6  19        335.28        319.34        41.51 o
  -3   6  19        622.39        649.12        44.81 o
  -2   6  19         21.29         -1.34        47.54 o
  -1   6  19         98.62        104.01        38.31 o
   0   6  19          0.72         -6.75        36.39 o
   1   6  19        107.53        175.62        40.78 o
   2   6  19          8.42         33.19        39.21 o
   3   6  19        129.23        172.33        41.95 o
   4   6  19         48.46         37.99        39.63 o
   5   6  19        536.49        551.18        51.14 o
   6   6  19          0.16         40.08        44.15 o
 -10   7  19        125.48        200.20        39.20 o
  -9   7  19        466.79        536.84        43.09 o
  -8   7  19        171.04        180.39        35.85 o
  -7   7  19        265.32        316.41        58.37 o
  -6   7  19         13.53        118.53        40.40 o
  -5   7  19        396.46        400.41        43.59 o
  -4   7  19          6.69         40.25        54.99 o
  -3   7  19          4.49         38.61        48.55 o
  -2   7  19        562.31        621.55        67.26 o
  -1   7  19        780.72        733.80        48.07 o
   0   7  19         97.51        101.44        39.58 o
   1   7  19       1006.41        919.08        52.05 o
   2   7  19        140.81        142.16        41.60 o
   3   7  19        357.95        454.46        46.98 o
 -18   0  20        578.79        695.27        66.56 o
 -16   0  20        105.32        162.56        52.32 o
 -14   0  20        562.51        478.21        54.95 o
 -12   0  20       2017.77       2151.14        77.94 o
 -10   0  20       3931.24       3986.06       132.66 o
  -8   0  20       2035.22       1850.51        97.16 o
  -6   0  20        971.83        964.12        77.73 o
  -4   0  20       3272.92       3199.54       113.60 o
  -2   0  20        395.87        380.42        63.53 o
   0   0  20        220.11        210.94        65.40 o
   2   0  20       3211.15       3186.24       102.76 o
   4   0  20        788.44        857.05        58.10 o
   6   0  20       1312.37       1307.37       127.05 o
   8   0  20        307.42        280.87        56.13 o
  10   0  20        382.83        307.84        58.40 o
 -18   1  20          6.11         24.94        44.79 o
 -17   1  20          5.99        -21.93        41.52 o
 -16   1  20         81.70        101.98        39.09 o
 -15   1  20         37.40         41.80        35.17 o
 -14   1  20        333.37        288.00        37.29 o
 -13   1  20        194.31        209.21        34.08 o
 -12   1  20          0.77        -15.26        30.15 o
 -11   1  20        901.51       1008.11        43.70 o
 -10   1  20       1498.52       1509.25        48.93 o
  -9   1  20       1001.44       1034.04        67.39 o
  -8   1  20       1246.09       1404.08        68.01 o
  -7   1  20         88.29        123.86        41.06 o
  -6   1  20       1211.95       1132.43        58.92 o
  -5   1  20         33.01          8.29        38.18 o
  -4   1  20          1.15        -19.96        37.19 o
  -3   1  20        745.86        811.94        62.03 o
  -2   1  20       1059.19       1045.61        48.97 o
  -1   1  20        347.63        319.30        30.85 o
   0   1  20        897.41        919.35        38.51 o
   1   1  20        385.93        454.29        33.13 o
   2   1  20        802.89        805.22        38.27 o
   3   1  20       1350.96       1381.88        49.67 o
   4   1  20        637.45        629.40        38.37 o
   5   1  20       3255.29       3208.45        64.17 o
   6   1  20        537.23        550.95        54.05 o
   7   1  20          2.71        -31.98        34.42 o
   8   1  20        667.59        801.50        45.63 o
   9   1  20         37.79         64.47        38.31 o
  10   1  20        556.31        574.16        44.69 o
  11   1  20         96.68        152.47        46.18 o
 -18   2  20         91.07         55.92        60.90 o
 -17   2  20        694.47        637.17        65.78 o
 -16   2  20         19.32        -27.26        40.40 o
 -15   2  20        163.03        170.80        43.49 o
 -14   2  20        599.01        623.49        42.87 o
 -13   2  20        665.00        770.97        65.48 o
 -12   2  20       1656.46       1618.02        61.60 o
 -11   2  20        651.61        722.25        40.17 o
 -10   2  20       2388.31       2429.87        63.11 o
  -9   2  20       2851.41       2895.64        56.95 o
  -8   2  20       1617.02       1625.79        46.37 o
  -7   2  20       5361.88       5114.89        80.32 o
  -6   2  20        674.35        636.29        50.27 o
  -5   2  20       1972.33       1791.15       104.21 o
  -4   2  20        779.42        765.03        39.89 o
  -3   2  20         13.89        -14.74        28.49 o
  -2   2  20        589.66        640.61        40.67 o
  -1   2  20       1201.19       1167.47        45.95 o
   0   2  20         25.47         14.67        26.71 o
   1   2  20        560.26        547.14        33.18 o
   2   2  20        364.72        336.38        33.32 o
   3   2  20       1425.85       1381.49        48.53 o
   4   2  20        161.25        121.82        32.34 o
   5   2  20        205.31        219.36        33.32 o
   6   2  20          4.00        -13.66        31.09 o
   7   2  20         41.68         26.92        45.11 o
   8   2  20          4.73        -49.91        49.91 o
   9   2  20       1133.30       1230.24        73.16 o
  10   2  20         77.23        153.60        58.41 o
  11   2  20        466.78        497.05        68.39 o
 -17   3  20         19.53         86.36        58.63 o
 -16   3  20         47.26         78.72        56.40 o
 -15   3  20          4.28        115.59        54.36 o
 -14   3  20         65.65         98.12        31.36 o
 -13   3  20       1282.94       1388.06        78.86 o
 -12   3  20         57.13         49.22        30.42 o
 -11   3  20       1336.74       1404.78        57.93 o
 -10   3  20        489.86        411.23        34.65 o
  -9   3  20        483.90        483.17        43.60 o
  -8   3  20         17.65        -30.57        30.57 o
  -7   3  20          1.57        -23.43        28.26 o
  -6   3  20         24.71         37.16        40.36 o
  -5   3  20        826.63        848.30        63.53 o
  -4   3  20        398.57        406.77        43.05 o
  -3   3  20        922.04        964.35       124.44 o
  -2   3  20        479.14        428.53        34.52 o
  -1   3  20        194.72        218.46        33.18 o
   0   3  20         29.07         44.54        29.80 o
   1   3  20          0.28         14.38        30.63 o
   2   3  20         23.26         91.90        32.41 o
   3   3  20        112.85        148.98        33.04 o
   4   3  20         30.02         44.60        34.99 o
   5   3  20       1151.90       1097.37        63.68 o
   6   3  20        130.87         51.57        48.09 o
   7   3  20       1026.80        978.28        72.50 o
   8   3  20         62.63        124.49        54.54 o
   9   3  20         45.35        -45.78        49.89 o
  10   3  20        116.19         91.03        56.28 o
 -16   4  20          1.93         29.67        36.40 o
 -15   4  20        752.02        664.31        45.30 o
 -14   4  20        134.20        216.02        44.65 o
 -13   4  20        148.17        155.17        31.00 o
 -12   4  20        224.10        203.43        31.90 o
 -11   4  20         12.14         11.26        27.63 o
 -10   4  20       1107.36       1049.08        40.91 o
  -9   4  20        372.55        283.77        35.18 o
  -8   4  20         26.69         76.72        50.62 o
  -7   4  20        687.68        721.87        45.95 o
  -6   4  20         62.59         15.19        35.53 o
  -5   4  20         44.25         55.55        30.95 o
  -4   4  20        102.70        101.47        31.82 o
  -3   4  20         14.19          9.47        32.35 o
  -2   4  20       1596.18       1363.07        60.89 o
  -1   4  20        592.11        616.30        45.56 o
   0   4  20         59.69         41.68        29.32 o
   1   4  20        772.30        829.10        86.55 o
   2   4  20         62.99         58.23        29.91 o
   3   4  20        206.40        189.07        32.80 o
   4   4  20        145.24        175.97        54.51 o
   5   4  20         78.16         12.71        50.73 o
   6   4  20       1484.24       1483.52        65.12 o
   7   4  20       1127.95       1123.96        60.10 o
   8   4  20        565.49        530.42        51.17 o
   9   4  20        848.19        871.95        59.31 o
 -14   5  20        466.90        458.21        30.71 o
 -13   5  20        262.51        311.13        32.37 o
 -12   5  20         84.27         76.54        21.78 o
 -11   5  20        499.90        497.80        31.19 o
 -10   5  20          6.11         14.33        24.05 o
  -9   5  20        311.95        290.41        36.72 o
  -8   5  20        793.54        872.52        41.79 o
  -7   5  20         49.44         90.31        25.55 o
  -6   5  20       1043.48       1100.68        39.00 o
  -5   5  20         16.16         16.17        22.34 o
  -4   5  20        427.72        446.58        31.29 o
  -3   5  20          2.03         12.86        22.01 o
  -2   5  20          7.71         12.71        25.34 o
  -1   5  20          6.02         28.43        23.12 o
   0   5  20        849.72        785.13        50.25 o
   1   5  20         16.52         28.11        38.09 o
   2   5  20        513.54        438.81        44.15 o
   3   5  20         31.47         -0.92        40.36 o
   4   5  20          0.88        -16.02        42.04 o
   5   5  20        338.64        361.53        49.01 o
   6   5  20          2.33        -28.16        42.42 o
   7   5  20         23.20         19.29        43.34 o
 -12   6  20        740.23        742.21        46.80 o
 -11   6  20          8.49         41.35        41.96 o
 -10   6  20         75.72         78.26        36.83 o
  -9   6  20        240.42        181.37        36.84 o
  -8   6  20         84.93         58.69        41.18 o
  -7   6  20         39.40         50.43        40.72 o
  -6   6  20        258.63        274.63        43.58 o
  -5   6  20        143.47        144.56        40.18 o
  -4   6  20        333.59        456.54        43.96 o
  -3   6  20        401.67        420.05        45.73 o
  -2   6  20        987.87       1095.15        80.34 o
  -1   6  20         32.06         57.08        35.91 o
   0   6  20         55.30         47.85        39.95 o
   1   6  20         32.06         57.37        42.32 o
   2   6  20        119.11        142.07        41.15 o
   3   6  20          1.23        -24.88        37.08 o
   4   6  20       1023.32       1242.93        63.96 o
   5   6  20         82.88         82.21        60.25 o
  -8   7  20        534.03        618.88        51.18 o
  -7   7  20         48.52         85.14        43.50 o
  -6   7  20        518.54        593.11        99.46 o
  -5   7  20        254.38        315.69        43.86 o
  -4   7  20         90.14        145.84        41.11 o
  -3   7  20        235.04        334.80        56.90 o
  -2   7  20         64.32        173.22        90.06 o
  -1   7  20         27.56         81.55       104.63 o
   0   7  20        497.28        622.94        48.65 o
   1   7  20          0.03         23.81        40.24 o
 -17   0  21        457.87        422.23        61.00 o
 -15   0  21        357.39        385.35       104.26 o
 -13   0  21       1403.57       1543.96        74.77 o
 -11   0  21       2100.76       2264.72        79.00 o
  -9   0  21         29.66         -4.48        59.79 o
  -7   0  21        129.46        119.58        60.54 o
  -5   0  21       4543.16       4470.08       133.78 o
  -3   0  21       1256.56       1196.56        90.43 o
  -1   0  21        219.47        169.37        43.60 o
   1   0  21       2506.69       2481.84        79.01 o
   3   0  21      13134.17      13414.79       188.66 o
   5   0  21       1064.61       1199.09        68.08 o
   7   0  21       1227.39       1328.29        71.82 o
   9   0  21         82.32         66.58        63.90 o
 -18   1  21          3.96        -43.39        43.39 o
 -17   1  21         78.79         70.51        45.35 o
 -16   1  21          9.06         26.39        45.15 o
 -15   1  21         82.76         76.39        48.22 o
 -14   1  21        109.91         86.60        47.25 o
 -13   1  21        343.65        336.44        49.87 o
 -12   1  21        517.50        553.38        39.43 o
 -11   1  21        122.05        156.99        33.43 o
 -10   1  21       2994.84       2878.22        58.92 o
  -9   1  21       3854.10       3821.23        79.59 o
  -8   1  21         94.48        178.28        91.18 o
  -7   1  21        717.84        685.59        53.90 o
  -6   1  21          7.14         32.60        40.30 o
  -5   1  21        223.37        288.37        68.39 o
  -4   1  21        829.11        806.18        52.72 o
  -3   1  21          3.25        -35.13        38.71 o
  -2   1  21         26.68         53.68        45.66 o
  -1   1  21        804.93        794.36        43.86 o
   0   1  21          1.70         -2.94        30.10 o
   1   1  21       3509.90       3530.50        63.47 o
   2   1  21        846.64        898.88        41.72 o
   3   1  21        493.00        584.86        38.68 o
   4   1  21         92.68         56.38        32.45 o
   5   1  21         11.82        -10.98        31.92 o
   6   1  21        521.01        568.57        40.40 o
   7   1  21        848.57        901.62        58.90 o
   8   1  21         80.89         64.89        36.60 o
   9   1  21        607.86        694.19        54.44 o
  10   1  21          7.75         21.40        44.43 o
 -17   2  21         32.69         84.39        57.58 o
 -16   2  21         27.30        -38.85        49.30 o
 -15   2  21          3.86         -2.79        41.63 o
 -14   2  21         10.84        -16.62        34.11 o
 -13   2  21         86.50        109.33        40.24 o
 -12   2  21         75.90         25.81        36.90 o
 -11   2  21       2099.28       2182.23        86.64 o
 -10   2  21       4101.40       4095.93        70.31 o
  -9   2  21       1949.13       1970.12        77.16 o
  -8   2  21       2593.46       2664.55        67.15 o
  -7   2  21        124.71         94.62        33.61 o
  -6   2  21        465.81        548.88        75.47 o
  -5   2  21         22.98         26.11        37.51 o
  -4   2  21          2.10         -7.83        37.08 o
  -3   2  21         91.30         49.65        42.00 o
  -2   2  21       1467.52       1454.17        48.08 o
  -1   2  21        111.80        106.91        33.80 o
   0   2  21       2428.41       2441.60        67.49 o
   1   2  21        260.20        266.72        37.22 o
   2   2  21       1559.15       1565.56        51.24 o
   3   2  21        131.43         96.59        31.15 o
   4   2  21         15.22         14.71        30.92 o
   5   2  21        206.96        152.09        37.33 o
   6   2  21         26.37         94.25        59.04 o
   7   2  21        122.23        122.26        53.06 o
   8   2  21       1370.12       1426.36        79.14 o
   9   2  21         52.75         72.87        54.43 o
  10   2  21        315.47        350.08        63.48 o
 -16   3  21          9.01          0.26        56.61 o
 -15   3  21        199.19        155.43        56.66 o
 -14   3  21        474.89        573.25        49.76 o
 -13   3  21         15.24         25.23        42.93 o
 -12   3  21       3179.59       3201.67        67.02 o
 -11   3  21        358.37        334.03        38.73 o
 -10   3  21       2285.92       2349.61        64.46 o
  -9   3  21         88.59         71.47        37.83 o
  -8   3  21        146.96        133.26        84.83 o
  -7   3  21         45.77         19.25        39.68 o
  -6   3  21        132.80        125.28        82.21 o
  -5   3  21         28.26         10.30        36.63 o
  -4   3  21         68.23         20.72        36.99 o
  -3   3  21        126.76         -4.58        50.82 o
  -2   3  21        556.73        521.88        59.77 o
  -1   3  21        148.19        147.98        33.95 o
   0   3  21        120.84        105.13        33.16 o
   1   3  21        339.47        310.39        35.84 o
   2   3  21        404.52        389.25        37.84 o
   3   3  21         28.89        111.00        36.70 o
   4   3  21       1436.43       1346.01        71.13 o
   5   3  21         17.93         27.62        48.34 o
   6   3  21       1761.12       1767.45       113.60 o
   7   3  21          7.51        -51.43        51.43 o
   8   3  21          4.05          5.72        54.59 o
   9   3  21        216.56        130.36        56.54 o
 -15   4  21        132.47         93.51        41.42 o
 -14   4  21        173.72        188.00        34.69 o
 -13   4  21         26.13        -22.50        41.53 o
 -12   4  21          9.25         17.72        32.69 o
 -11   4  21        414.08        427.93        35.28 o
 -10   4  21       1032.66       1065.80        45.86 o
  -9   4  21        170.00        178.85        53.78 o
  -8   4  21       2201.69       2211.74        86.70 o
  -7   4  21         41.09         -7.16        44.67 o
  -6   4  21        456.76        468.48        38.52 o
  -5   4  21        188.45        149.36        33.89 o
  -4   4  21         75.28         75.96        73.99 o
  -3   4  21        573.52        630.71        44.51 o
  -2   4  21        710.74        607.66        33.93 o
  -1   4  21         68.60         32.79        29.20 o
   0   4  21        786.70        769.29        47.62 o
   1   4  21          3.78          0.87        30.87 o
   2   4  21        515.83        535.04        40.34 o
   3   4  21        317.06        384.54        75.49 o
   4   4  21         87.67         89.88        34.35 o
   5   4  21        516.56        487.17        41.13 o
   6   4  21        372.37        291.67        81.78 o
   7   4  21        295.79        298.40        49.70 o
   8   4  21         58.33         29.05        46.93 o
 -14   5  21         26.05         22.36        22.89 o
 -13   5  21         28.07          9.62        26.32 o
 -12   5  21         96.35        103.24        28.12 o
 -11   5  21        101.70         89.52        42.72 o
 -10   5  21        124.75        131.91        27.41 o
  -9   5  21       1440.54       1430.10        51.45 o
  -8   5  21         20.09         20.81        26.27 o
  -7   5  21       1006.98       1034.74        53.11 o
  -6   5  21         49.42         47.09        37.86 o
  -5   5  21        271.41        255.11        40.88 o
  -4   5  21         44.86         21.99        24.47 o
  -3   5  21        107.65         57.61        23.86 o
  -2   5  21          8.17         19.70        46.09 o
  -1   5  21        324.28        406.32        29.76 o
   0   5  21         30.32         17.78        41.14 o
   1   5  21        832.48        921.11        96.26 o
   2   5  21          0.86        -21.15        42.93 o
   3   5  21         27.93        -32.19        48.96 o
   4   5  21        501.82        527.30        54.52 o
   5   5  21          5.22        -41.11        41.11 o
   6   5  21        106.46         75.86        54.52 o
 -11   6  21        443.59        433.97        43.30 o
 -10   6  21        303.36        251.50        38.37 o
  -9   6  21        162.69        160.15        37.08 o
  -8   6  21         17.62         79.76        44.25 o
  -7   6  21        452.15        412.97        50.13 o
  -6   6  21          1.20        -38.01        38.01 o
  -5   6  21        143.71        179.54        40.56 o
  -4   6  21        302.04        288.58        42.31 o
  -3   6  21        827.84        808.94        68.32 o
  -2   6  21         11.51         84.74        49.62 o
  -1   6  21        894.58        921.44        54.58 o
   0   6  21          4.37        -31.07        52.24 o
   1   6  21        218.34        189.29        43.07 o
   2   6  21          0.07        -39.21        40.60 o
   3   6  21        824.03        781.50        55.84 o
   4   6  21         84.14         99.80        43.40 o
  -6   7  21        109.33        231.24        44.51 o
  -5   7  21        100.02        208.02        45.90 o
  -4   7  21        143.73        248.70        57.37 o
  -3   7  21          5.94         91.50        53.64 o
  -2   7  21        722.06        747.85       117.34 o
  -1   7  21        115.88        173.39        93.42 o
 -16   0  22         49.57         87.35        88.19 o
 -14   0  22        573.50        568.29        59.44 o
 -12   0  22       1795.73       1818.82       158.07 o
 -10   0  22       1909.86       2025.79        80.60 o
  -8   0  22        762.19        778.02        79.22 o
  -6   0  22       3064.89       3053.80       120.33 o
  -4   0  22        269.79        313.15        73.99 o
  -2   0  22          8.85         -6.73        59.04 o
   0   0  22         10.53        -27.71        44.91 o
   2   0  22       4263.61       4096.78        98.53 o
   4   0  22        748.27        829.06       209.64 o
   6   0  22         91.07         91.57        88.19 o
   8   0  22         10.77        -14.07        87.07 o
 -17   1  22         91.37        125.80        57.31 o
 -16   1  22         11.04         13.51        66.75 o
 -15   1  22        112.24         81.64        43.08 o
 -14   1  22         38.85         57.97        35.51 o
 -13   1  22        553.50        533.74        41.23 o
 -12   1  22        319.75        323.24        37.86 o
 -11   1  22       1008.35        988.69        44.09 o
 -10   1  22       1774.64       1866.53        53.60 o
  -9   1  22        179.62        271.25        39.84 o
  -8   1  22       1979.22       2069.26       102.39 o
  -7   1  22        103.15        150.84        45.13 o
  -6   1  22        232.27        344.60        51.57 o
  -5   1  22         74.40        103.67        43.41 o
  -4   1  22        134.02        122.52        45.90 o
  -3   1  22         10.61         48.78        42.01 o
  -2   1  22        275.68        281.69        38.37 o
  -1   1  22        296.77        259.77        41.85 o
   0   1  22       3497.29       3518.38        66.45 o
   1   1  22        523.29        583.14        38.12 o
   2   1  22       3574.49       3642.38        66.30 o
   3   1  22        150.32        244.43        35.49 o
   4   1  22          1.53          9.05        33.86 o
   5   1  22       1249.55       1289.77        71.03 o
   6   1  22       1004.40       1103.10        49.97 o
   7   1  22         64.14        160.41        37.71 o
   8   1  22        344.47        376.46        44.67 o
   9   1  22         53.60         42.37        40.33 o
 -17   2  22        142.74        142.30        60.22 o
 -16   2  22         84.57        137.59        66.14 o
 -15   2  22         98.31         70.52        48.73 o
 -14   2  22        520.96        471.99        47.90 o
 -13   2  22        153.72        185.06        62.29 o
 -12   2  22        322.07        300.71        42.93 o
 -11   2  22        199.94        252.36        40.66 o
 -10   2  22         33.98         83.79        47.93 o
  -9   2  22        934.88        937.77        60.91 o
  -8   2  22        166.64        137.85        36.71 o
  -7   2  22       1177.44       1287.31       115.10 o
  -6   2  22          5.28        -29.52        40.44 o
  -5   2  22        193.34        136.05        45.25 o
  -4   2  22          3.08        -17.34        42.80 o
  -3   2  22         31.69        -36.80        40.44 o
  -2   2  22          7.38        -32.94        32.94 o
  -1   2  22       1600.56       1598.17        99.59 o
   0   2  22         54.74         67.79        35.44 o
   1   2  22        268.06        309.64        34.13 o
   2   2  22       1017.79       1014.59        42.99 o
   3   2  22        981.34        955.37        44.80 o
   4   2  22       3996.81       3944.06        81.78 o
   5   2  22        535.77        537.11       100.15 o
   6   2  22        325.56        292.06        59.01 o
   7   2  22        623.55        681.46        66.25 o
   8   2  22         89.50        141.05        59.61 o
   9   2  22        153.85        161.24        74.74 o
 -16   3  22          0.75         13.94        57.64 o
 -15   3  22          3.83         18.61        56.72 o
 -14   3  22        122.27        134.99        42.80 o
 -13   3  22       1826.49       1813.44       125.18 o
 -12   3  22         59.20         67.12        47.03 o
 -11   3  22       2153.28       2206.08        67.96 o
 -10   3  22         55.89         75.57        72.12 o
  -9   3  22         41.57         31.25        84.45 o
  -8   3  22        295.99        251.28        52.32 o
  -7   3  22       1342.06       1320.13       138.27 o
  -6   3  22         17.63         18.50        66.52 o
  -5   3  22        629.37        679.04        84.45 o
  -4   3  22         39.01         39.30        39.67 o
  -3   3  22        479.11        469.46        47.65 o
  -2   3  22          7.38        -31.39        31.39 o
  -1   3  22         54.03         45.00        33.47 o
   0   3  22         21.09         18.08        33.38 o
   1   3  22        499.08        504.19        40.80 o
   2   3  22        128.56        126.06        49.77 o
   3   3  22       3588.57       3489.53       108.00 o
   4   3  22        174.63        174.29        51.25 o
   5   3  22       1682.16       1607.86       148.36 o
   6   3  22          4.46         57.90        51.25 o
   7   3  22        338.58        397.33       116.97 o
   8   3  22          0.46         51.44        58.78 o
 -15   4  22          7.75          0.69        38.56 o
 -14   4  22         51.39         31.52        33.21 o
 -13   4  22          5.00         46.68        31.47 o
 -12   4  22         47.52         49.82        32.27 o
 -11   4  22       1124.03       1103.84        48.49 o
 -10   4  22        253.14        253.19        33.76 o
  -9   4  22       3477.84       3348.27        75.57 o
  -8   4  22        748.97        664.77        47.64 o
  -7   4  22        863.01        858.58       100.63 o
  -6   4  22        214.14        203.36        57.44 o
  -5   4  22         25.55         12.68        58.30 o
  -4   4  22         43.41         58.45        36.36 o
  -3   4  22        322.52        347.18        67.64 o
  -2   4  22        480.78        446.12        60.94 o
  -1   4  22        917.99       1032.60        48.55 o
   0   4  22        123.62         36.97        58.39 o
   1   4  22       1174.20       1206.76        54.21 o
   2   4  22        849.52        810.44        43.54 o
   3   4  22        775.90        810.79        45.58 o
   4   4  22        225.50        230.53        37.17 o
   5   4  22        368.61        433.61        41.08 o
   6   4  22        104.50        111.28        48.78 o
   7   4  22          5.62         26.34        48.89 o
 -13   5  22         91.24        103.29        26.92 o
 -12   5  22        950.08       1007.21        44.70 o
 -11   5  22        284.80        263.54        33.33 o
 -10   5  22       1549.82       1660.23        50.18 o
  -9   5  22        554.27        566.43        71.19 o
  -8   5  22        964.05       1007.83        61.56 o
  -7   5  22        150.15        219.22        61.95 o
  -6   5  22        293.21        270.96        35.61 o
  -5   5  22         10.26        -15.32        25.34 o
  -4   5  22         19.78        -25.40        34.41 o
  -3   5  22          6.99         42.45        28.63 o
  -2   5  22        149.57        152.00        39.39 o
  -1   5  22        160.14        211.19        29.60 o
   0   5  22        716.76        736.88        36.79 o
   1   5  22        142.52        219.35        48.53 o
   2   5  22       1226.77       1104.38        71.81 o
   3   5  22        156.54         65.62        44.67 o
   4   5  22         14.01        -15.51        43.94 o
   5   5  22         99.12         47.02        47.23 o
 -10   6  22        119.05         99.65        38.01 o
  -9   6  22         63.25         43.77        45.12 o
  -8   6  22         54.33         64.95        42.56 o
  -7   6  22        129.15        108.36        44.68 o
  -6   6  22        722.20        786.63        57.16 o
  -5   6  22         48.24         79.43        39.45 o
  -4   6  22         61.98        137.77        66.89 o
  -3   6  22         18.59        -37.32        49.70 o
  -2   6  22        358.29        368.04        63.16 o
  -1   6  22         45.70         45.84        42.72 o
   0   6  22          5.46        -40.74        40.74 o
   1   6  22          0.43        -13.17        46.79 o
   2   6  22        380.25        382.65        50.22 o
 -17   0  23         78.69        104.19        57.07 o
 -15   0  23        151.90        146.11        60.24 o
 -13   0  23        307.92        288.77        54.40 o
 -11   0  23       1770.18       1839.54        82.49 o
  -9   0  23        860.54        842.30        83.71 o
  -7   0  23          9.32         44.84        63.53 o
  -5   0  23         42.52          1.49        68.76 o
  -3   0  23         97.38         61.29        62.03 o
  -1   0  23        144.52        132.18        46.22 o
   1   0  23       1716.33       1765.59        86.32 o
   3   0  23       1145.33       1096.35        65.72 o
   5   0  23       1520.53       1603.25        83.49 o
   7   0  23        139.27         99.66        56.50 o
 -16   1  23         48.32        117.02        48.73 o
 -15   1  23        214.74        201.59        45.96 o
 -14   1  23        167.30        165.13        42.72 o
 -13   1  23         59.74         50.23        34.41 o
 -12   1  23         89.87         80.42        35.78 o
 -11   1  23        954.19       1054.19        45.58 o
 -10   1  23        295.49        329.33        62.78 o
  -9   1  23       4313.11       4430.34        82.92 o
  -8   1  23        488.98        509.09        72.87 o
  -7   1  23         29.12         83.32        45.41 o
  -6   1  23          4.96        -25.98        94.92 o
  -5   1  23         77.30         71.59        47.30 o
  -4   1  23         10.51        -20.76        42.54 o
  -3   1  23          6.23        -42.24        42.24 o
  -2   1  23          0.73          8.36        50.07 o
  -1   1  23       1345.97       1363.60        82.71 o
   0   1  23        108.14        175.73        34.92 o
   1   1  23       1201.48       1217.65        63.37 o
   2   1  23       2908.58       3021.10        75.78 o
   3   1  23         31.94         31.74        51.67 o
   4   1  23        617.30        647.47        42.93 o
   5   1  23         10.67         13.18        36.74 o
   6   1  23         77.96        138.68        38.63 o
   7   1  23       1012.99       1135.99        52.66 o
   8   1  23        249.98        287.23        44.71 o
 -16   2  23         30.39         70.50        57.60 o
 -15   2  23         20.16         67.58        61.24 o
 -14   2  23         17.30        -52.10        52.10 o
 -13   2  23        321.53        323.27        46.57 o
 -12   2  23        166.18        138.54        41.60 o
 -11   2  23         10.47        -26.95        39.67 o
 -10   2  23        990.98       1037.61        67.09 o
  -9   2  23        151.93        231.55        48.54 o
  -8   2  23       1198.33       1223.46        96.41 o
  -7   2  23         89.50        245.14        72.50 o
  -6   2  23         44.90         -0.47        47.46 o
  -5   2  23        186.80        255.28        48.09 o
  -4   2  23        122.41        174.06        47.83 o
  -3   2  23        285.87        252.05        59.42 o
  -2   2  23        607.02        649.52        45.73 o
  -1   2  23         67.92        110.74        36.96 o
   0   2  23       1618.75       1586.57        67.67 o
   1   2  23        551.76        609.28        40.76 o
   2   2  23         69.51         54.37        39.32 o
   3   2  23       2683.80       2573.06       119.40 o
   4   2  23        842.55        912.92        66.58 o
   5   2  23        306.70        315.39        57.82 o
   6   2  23          9.74         55.95        77.35 o
   7   2  23          6.98         26.89        54.12 o
   8   2  23         22.63        -12.97        56.80 o
 -15   3  23         26.59         75.87        57.46 o
 -14   3  23        590.60        546.96        51.59 o
 -13   3  23        160.12        188.60        46.15 o
 -12   3  23        420.87        392.97        66.27 o
 -11   3  23         60.57         -9.13        48.66 o
 -10   3  23        748.82        723.67        56.15 o
  -9   3  23        174.69        145.88        82.59 o
  -8   3  23        179.25        219.73        45.55 o
  -7   3  23         69.54         41.25        40.71 o
  -6   3  23       1504.03       1585.03        88.94 o
  -5   3  23         39.47        -41.81        54.19 o
  -4   3  23         30.91        -26.66        42.57 o
  -3   3  23         16.75        -26.01        64.65 o
  -2   3  23        154.98        127.47        34.74 o
  -1   3  23          0.51        -35.13        35.13 o
   0   3  23        354.03        294.86        56.52 o
   1   3  23        369.12        350.37        59.42 o
   2   3  23       4578.26       4556.78       108.07 o
   3   3  23        124.59        212.13        54.48 o
   4   3  23        465.69        529.61        62.33 o
   5   3  23         22.57         35.46       158.82 o
   6   3  23        312.36        414.07        62.68 o
   7   3  23         10.17          9.25        54.43 o
 -14   4  23         27.63         48.55        34.42 o
 -13   4  23        275.57        327.53        37.15 o
 -12   4  23         61.85         43.96        32.74 o
 -11   4  23         77.63         22.59        38.94 o
 -10   4  23       1187.49       1111.38        56.01 o
  -9   4  23        379.60        310.47        62.43 o
  -8   4  23        497.52        537.67        43.60 o
  -7   4  23        216.33        153.15        37.80 o
  -6   4  23         56.80         19.46        35.80 o
  -5   4  23        163.99        197.26        47.08 o
  -4   4  23         56.38        -10.08        38.70 o
  -3   4  23        846.79        772.69        50.77 o
  -2   4  23        285.83        269.32        36.08 o
  -1   4  23          0.99         54.63        39.27 o
   0   4  23       1645.97       1742.55        84.81 o
   1   4  23        384.04        345.17        38.74 o
   2   4  23        136.61        100.49        40.96 o
   3   4  23        159.90        109.15        37.50 o
   4   4  23        434.04        326.80        40.90 o
   5   4  23         28.41         59.73        79.22 o
 -12   5  23        524.63        452.68        35.17 o
 -11   5  23        938.91        915.19        45.08 o
 -10   5  23        450.66        449.05        51.39 o
  -9   5  23        339.64        259.48        33.90 o
  -8   5  23        383.18        393.11        47.21 o
  -7   5  23        151.13        193.49        32.51 o
  -6   5  23        177.36        122.14        28.43 o
  -5   5  23         17.12         -8.53        41.64 o
  -4   5  23         97.72        154.80        32.31 o
  -3   5  23        190.64        174.56        77.06 o
  -2   5  23         41.88         15.40        31.40 o
  -1   5  23        457.61        428.36        34.07 o
   0   5  23          3.00         35.50        28.91 o
   1   5  23        247.39        193.73        47.57 o
   2   5  23          9.97          4.98        44.28 o
   3   5  23        227.36        267.52        50.11 o
  -8   6  23         97.38         52.51        53.15 o
  -7   6  23        791.41        809.32        54.58 o
  -6   6  23          0.19         97.14        49.14 o
  -5   6  23        550.94        682.61       113.23 o
  -4   6  23          1.74         13.32        55.66 o
  -3   6  23        103.06        252.85        62.55 o
  -2   6  23          0.56         30.04        52.82 o
  -1   6  23          8.37         32.32        42.55 o
   0   6  23         11.69         55.30        44.36 o
 -16   0  24        840.38        748.97        68.89 o
 -14   0  24        418.16        446.76        72.12 o
 -12   0  24        128.60        183.15        64.65 o
 -10   0  24         59.90         70.34       109.49 o
  -8   0  24        158.49        223.47        69.51 o
  -6   0  24        115.27        218.98        71.00 o
  -4   0  24          9.77          8.22        64.27 o
  -2   0  24        353.49        402.84        74.74 o
   0   0  24        963.92        984.94        63.68 o
   2   0  24       3443.92       3477.82        98.02 o
   4   0  24        201.11        202.05        55.31 o
   6   0  24        330.53        374.48        60.24 o
 -16   1  24        294.51        419.23        56.16 o
 -15   1  24        184.17        230.88        48.96 o
 -14   1  24         20.03          0.05        44.05 o
 -13   1  24        356.44        343.98        44.24 o
 -12   1  24        453.62        443.42        41.18 o
 -11   1  24        809.82        733.61        44.19 o
 -10   1  24       1825.38       1961.97        67.67 o
  -9   1  24        915.46        939.92        67.40 o
  -8   1  24       1101.35       1294.04       119.21 o
  -7   1  24        172.10        196.31        48.78 o
  -6   1  24        360.88        345.08        53.44 o
  -5   1  24        541.88        668.79        58.63 o
  -4   1  24        277.45        269.48        50.66 o
  -3   1  24         36.99         93.13        47.77 o
  -2   1  24        403.29        508.79        57.29 o
  -1   1  24          0.18          5.69        57.50 o
   0   1  24       1652.25       1767.88        56.73 o
   1   1  24        146.68        155.89        41.42 o
   2   1  24        475.72        551.64        40.72 o
   3   1  24        419.11        448.21        41.22 o
   4   1  24        155.02        150.31        36.98 o
   5   1  24        604.42        493.93        43.70 o
   6   1  24        274.09        273.22        41.74 o
   7   1  24        123.17        158.31        49.48 o
 -15   2  24          3.96        -16.61       134.15 o
 -14   2  24         23.58        138.88        62.78 o
 -13   2  24        134.20        138.18       116.59 o
 -12   2  24        134.34         98.01        45.11 o
 -11   2  24        291.16        339.28        45.53 o
 -10   2  24         55.34        117.21        65.02 o
  -9   2  24        364.50        469.31        57.54 o
  -8   2  24        370.34        433.48        80.72 o
  -7   2  24        256.09        230.19        75.49 o
  -6   2  24         50.90         27.65        75.49 o
  -5   2  24         10.63        -66.52        66.52 o
  -4   2  24         29.86        -16.44        66.52 o
  -3   2  24        273.16        462.63        77.73 o
  -2   2  24         22.34        107.62        69.51 o
  -1   2  24       1821.44       1799.06        80.33 o
   0   2  24          1.12        -13.84        47.30 o
   1   2  24        604.37        758.86       234.30 o
   2   2  24         10.54        -11.92        49.41 o
   3   2  24         46.17         38.93        50.66 o
   4   2  24        539.49        578.86        68.95 o
   5   2  24        182.88        239.78        60.34 o
   6   2  24         20.21          9.37        56.80 o
   7   2  24          7.13        -58.78        58.78 o
 -14   3  24          0.53         27.61        46.92 o
 -13   3  24        488.35        452.79        92.10 o
 -12   3  24        221.02        238.63        48.61 o
 -11   3  24          5.83        -53.45        53.45 o
 -10   3  24        284.79        279.52        79.22 o
  -9   3  24         14.20         27.65        69.51 o
  -8   3  24        108.07         39.61        71.00 o
  -7   3  24       1250.16       1279.38       166.67 o
  -6   3  24          5.66          7.54        55.68 o
  -5   3  24        382.90        336.67        70.25 o
  -4   3  24         28.25         27.18        54.54 o
  -3   3  24        258.14        259.34        74.74 o
  -2   3  24          1.57        -18.68        76.23 o
  -1   3  24        157.18        154.94        57.92 o
   0   3  24         49.18         -5.06        50.07 o
   1   3  24       1771.85       1895.98        84.28 o
   2   3  24         14.63         71.20       138.64 o
   3   3  24       2193.21       2161.68       206.65 o
   4   3  24         20.71         65.64        54.93 o
   5   3  24         31.08          6.40        53.83 o
   6   3  24        172.87         88.34        60.43 o
 -13   4  24         43.57         31.19        34.40 o
 -12   4  24        160.91        134.27        35.92 o
 -11   4  24         40.36         62.09        34.56 o
 -10   4  24        684.04        522.77        50.83 o
  -9   4  24         32.02          5.11        43.31 o
  -8   4  24         12.77        -25.95        62.94 o
  -7   4  24        140.87         25.88        37.14 o
  -6   4  24        338.35        305.08        41.12 o
  -5   4  24         80.58         66.81        47.46 o
  -4   4  24          4.87         10.55        39.98 o
  -3   4  24         27.39         25.88        37.87 o
  -2   4  24          0.15          0.97        40.40 o
  -1   4  24        220.80        154.15        36.97 o
   0   4  24        507.35        551.73        43.73 o
   1   4  24        136.51        149.64        37.55 o
   2   4  24          9.75         31.63        36.82 o
   3   4  24        180.56         92.42        39.10 o
   4   4  24        122.17        143.31        58.07 o
 -10   5  24        331.32        308.15        33.24 o
  -9   5  24         74.04         91.19        47.57 o
  -8   5  24        300.29        280.59        39.03 o
  -7   5  24        279.18        300.54        81.41 o
  -6   5  24          4.36        -32.58        32.58 o
  -5   5  24        501.05        450.03        37.97 o
  -4   5  24        205.62        178.62        35.14 o
  -3   5  24          7.81        -16.10        31.94 o
  -2   5  24        822.17        800.93        68.82 o
  -1   5  24         29.89         40.63        29.94 o
   0   5  24         12.78        -20.31        30.02 o
   1   5  24          1.59        -40.92        48.58 o
   2   5  24        268.10        244.95        81.87 o
 -15   0  25        542.42        439.73        63.84 o
 -13   0  25        374.73        437.32        71.75 o
 -11   0  25        219.28        278.61        54.93 o
  -9   0  25       1641.38       1662.92       111.36 o
  -7   0  25        747.14        977.57        91.93 o
  -5   0  25       1519.37       1442.44       106.88 o
  -3   0  25        212.06        278.03        80.72 o
  -1   0  25         34.64         18.68        76.98 o
   1   0  25       1460.70       1473.18        77.07 o
   3   0  25        503.01        601.75        62.09 o
   5   0  25        362.44        376.50        62.08 o
 -15   1  25        297.64        338.22        56.11 o
 -14   1  25         45.14         52.11        45.25 o
 -13   1  25         23.83        106.39        46.98 o
 -12   1  25         20.05        -65.16        68.03 o
 -11   1  25        139.31        137.45        38.73 o
 -10   1  25         31.68         62.52        40.26 o
  -9   1  25        596.41        778.82        63.21 o
  -8   1  25         80.09        153.01        49.80 o
  -7   1  25          8.37         45.30        47.48 o
  -6   1  25         72.93        106.59        48.71 o
  -5   1  25        332.91        310.66        53.31 o
  -4   1  25        559.79        576.92        80.34 o
  -3   1  25        725.21        856.38        63.71 o
  -2   1  25          6.68         89.68        48.08 o
  -1   1  25        446.80        544.65        78.35 o
   0   1  25         85.78        103.86        83.14 o
   1   1  25         75.42         69.99        35.27 o
   2   1  25        288.63        322.41        39.68 o
   3   1  25        825.78        755.69        45.72 o
   4   1  25         30.22         22.89        37.90 o
   5   1  25         52.53         16.90        38.25 o
   6   1  25         25.54          2.98        58.95 o
 -14   2  25        110.14        191.37       116.22 o
 -13   2  25          7.03         63.98        78.10 o
 -12   2  25        202.74        229.15       162.93 o
 -11   2  25          6.74         65.09        44.15 o
 -10   2  25        997.65       1060.89        70.48 o
  -9   2  25        207.32        216.12        53.52 o
  -8   2  25          3.85         85.20        82.21 o
  -7   2  25         25.80          2.24        71.75 o
  -6   2  25        245.55        245.89        76.98 o
  -5   2  25         14.38         16.44        79.22 o
  -4   2  25         46.83         14.20        70.25 o
  -3   2  25        310.76        336.32        79.97 o
  -2   2  25       1298.30       1124.06        98.65 o
  -1   2  25        174.81        113.43        52.04 o
   0   2  25        487.64        494.30        58.13 o
   1   2  25         19.63        -41.26        81.09 o
   2   2  25        257.50        288.44       106.50 o
   3   2  25         92.52        173.74        55.46 o
   4   2  25        170.29        131.03        74.36 o
   5   2  25         66.81        115.86        58.25 o
 -13   3  25         11.86         -7.61        62.68 o
 -12   3  25        350.33        360.35       113.30 o
 -11   3  25        241.04        293.32        60.66 o
 -10   3  25          1.36         57.55        83.71 o
  -9   3  25          3.12        112.11        75.49 o
  -8   3  25        929.96       1103.13        98.65 o
  -7   3  25         89.97        190.58        73.99 o
  -6   3  25        644.38        619.58        87.44 o
  -5   3  25         21.31         93.42        72.50 o
  -4   3  25         73.20         38.86        79.97 o
  -3   3  25         51.40        -12.71        67.26 o
  -2   3  25         41.70         -4.48        68.76 o
  -1   3  25         16.72          8.97        55.74 o
   0   3  25        258.63        223.18        54.96 o
   1   3  25          0.81         37.87        51.72 o
   2   3  25        774.49        692.83        64.74 o
   3   3  25        476.55        515.42        65.12 o
   4   3  25        181.99        188.86        56.52 o
 -11   4  25        883.89        755.25        52.32 o
 -10   4  25        240.98        267.02        54.13 o
  -9   4  25         13.62        -11.47        38.32 o
  -8   4  25          9.81        -38.08        38.08 o
  -7   4  25         97.65         46.19        66.62 o
  -6   4  25         13.63          6.42        55.42 o
  -5   4  25        190.44        210.72        46.14 o
  -4   4  25        248.14        326.63        47.53 o
  -3   4  25         94.67          6.64        39.54 o
  -2   4  25        404.73        340.45        65.77 o
  -1   4  25        168.62        217.50        38.86 o
   0   4  25        526.58        463.92        44.26 o
   1   4  25         76.51         93.48        38.66 o
   2   4  25          8.87         17.19        37.02 o
  -8   5  25          1.79          0.57        32.65 o
  -7   5  25          6.68         -6.61        47.54 o
  -6   5  25        159.53        151.69        34.95 o
  -5   5  25        487.32        477.30        40.46 o
  -4   5  25        116.22        104.41        35.36 o
  -3   5  25        418.68        397.19        39.82 o
  -2   5  25          2.53         11.47        46.44 o
  -1   5  25        557.46        504.49        37.63 o
 -14   0  26         47.27         61.66        74.36 o
 -12   0  26         34.83         51.91        97.16 o
 -10   0  26        164.63        124.77        78.85 o
  -8   0  26        136.68        279.52        76.23 o
  -6   0  26       1321.44       1188.34        98.65 o
  -4   0  26         30.22         85.20        71.00 o
  -2   0  26         15.36        -23.92        68.76 o
   0   0  26       1079.19       1263.87        73.19 o
   2   0  26       1277.34       1259.53        73.99 o
   4   0  26        116.49        186.77       111.73 o
 -14   1  26         39.13         -2.96        68.36 o
 -13   1  26         78.12        126.38        48.81 o
 -12   1  26        387.39        346.63        55.00 o
 -11   1  26        126.39         91.58        44.02 o
 -10   1  26        499.37        504.10        52.71 o
  -9   1  26        216.66        410.20        62.33 o
  -8   1  26        138.35        272.23        60.54 o
  -7   1  26        104.61         34.05        55.31 o
  -6   1  26        292.46        269.19        59.41 o
  -5   1  26         38.15        139.56        50.42 o
  -4   1  26       1471.42       1669.70        80.53 o
  -3   1  26        198.59        340.60        55.48 o
  -2   1  26        712.22        837.87        65.00 o
  -1   1  26         57.30         58.71        54.06 o
   0   1  26        122.91        166.09        45.26 o
   1   1  26        262.64        296.80        39.62 o
   2   1  26          8.54        -32.68        38.42 o
   3   1  26          4.90        -38.47        38.47 o
   4   1  26        204.11         70.51        55.25 o
 -13   2  26        273.56        277.32        65.77 o
 -12   2  26          0.31        -49.09       146.49 o
 -11   2  26        109.81        214.86        64.21 o
 -10   2  26         13.34        209.27        80.72 o
  -9   2  26        251.05        250.37        79.97 o
  -8   2  26        476.83        585.20        88.94 o
  -7   2  26         52.08         66.52        73.24 o
  -6   2  26          2.06          5.23        72.50 o
  -5   2  26        561.01        591.18        87.44 o
  -4   2  26        245.90        279.52        79.97 o
  -3   2  26        610.23        871.45        93.42 o
  -2   2  26         25.78        144.24        77.73 o
  -1   2  26        621.37        524.59        61.77 o
   0   2  26         47.84         80.27        56.07 o
   1   2  26         93.04         90.97        55.74 o
   2   2  26         58.03         88.67       141.25 o
   3   2  26        492.11        576.97        71.08 o
   4   2  26          7.81        -34.34        58.08 o
 -12   3  26         47.34         41.04        55.30 o
 -11   3  26          0.01          8.39       121.82 o
 -10   3  26        230.35        207.02        80.72 o
  -9   3  26         94.09         80.72        78.47 o
  -8   3  26        157.19        170.40        79.22 o
  -7   3  26       1038.62        987.29       107.62 o
  -6   3  26         42.86        155.46        74.74 o
  -5   3  26        467.89        515.69        87.44 o
  -4   3  26         25.66        -12.71        73.24 o
  -3   3  26         50.71         13.45        74.74 o
  -2   3  26          6.56        -29.90        73.24 o
  -1   3  26        129.97         99.06        59.37 o
   0   3  26         14.20         74.75        55.07 o
   1   3  26          9.82         72.53        87.82 o
   2   3  26         67.17        140.07        56.89 o
 -10   4  26          1.05        -27.65        92.68 o
  -9   4  26          8.85         -0.01        43.86 o
  -8   4  26          6.41        -36.64        75.22 o
  -7   4  26         42.57        -21.30        48.18 o
  -6   4  26        202.50        138.32        41.24 o
  -5   4  26         93.97         59.25        43.69 o
  -4   4  26         68.68         36.90        44.37 o
  -3   4  26        253.87        166.46        45.46 o
  -2   4  26        221.81        190.78        46.02 o
  -1   4  26        273.39        201.83        41.76 o
   0   4  26        375.14        483.29        45.30 o
 -13   0  27        136.37        212.18        61.96 o
 -11   0  27          2.96         81.05        54.95 o
  -9   0  27        333.43        550.82        94.17 o
  -7   0  27        518.86        707.02        90.43 o
  -5   0  27       1148.87       1171.89       101.64 o
  -3   0  27          5.35         20.93        73.99 o
  -1   0  27        441.00        523.91        95.66 o
   1   0  27        699.49        733.16        69.37 o
   3   0  27          4.30        -21.29        56.43 o
 -12   1  27        571.56        737.45        83.27 o
 -11   1  27        353.03        459.25        52.11 o
 -10   1  27         75.83         37.12        53.37 o
  -9   1  27         17.86        153.21        87.44 o
  -8   1  27        175.32        231.15        68.01 o
  -7   1  27         13.44        143.04        54.93 o
  -6   1  27          7.26         76.36        52.49 o
  -5   1  27        907.76        939.47        67.83 o
  -4   1  27         69.91        192.82        57.08 o
  -3   1  27       1321.11       1252.49        73.41 o
  -2   1  27         38.49        147.01        54.43 o
  -1   1  27         79.77         79.56        57.03 o
   0   1  27         40.01          2.40        46.98 o
   1   1  27        105.95         63.55        48.73 o
   2   1  27         23.41         62.16        44.92 o
   3   1  27        240.01        321.57        50.59 o
 -12   2  27        500.59        624.71        75.04 o
 -11   2  27        411.60        509.94        64.45 o
 -10   2  27       1188.94       1391.62       114.35 o
  -9   2  27        737.09        759.34        97.16 o
  -8   2  27         96.87         71.00        79.22 o
  -7   2  27        158.79        304.93        92.68 o
  -6   2  27        328.40        401.34        94.92 o
  -5   2  27        256.44        343.05        93.42 o
  -4   2  27       1208.48       1387.14       118.09 o
  -3   2  27         13.67        103.89        86.70 o
  -2   2  27        889.12        899.85       100.90 o
  -1   2  27         43.48         19.43        78.47 o
   0   2  27        122.82        100.23        61.48 o
   1   2  27        121.54        114.23        57.54 o
   2   2  27         30.96         87.08        57.65 o
 -10   3  27         35.13         69.51        81.46 o
  -9   3  27        118.87        186.10        82.96 o
  -8   3  27        257.44        212.26        85.20 o
  -7   3  27        212.68        447.68        88.19 o
  -6   3  27        595.93        655.45        93.42 o
  -5   3  27         14.05        119.58        79.22 o
  -4   3  27         53.49         24.66        76.98 o
  -3   3  27          1.45         31.39        78.47 o
  -2   3  27        590.97        346.78        88.19 o
  -1   3  27        148.14        218.98        94.17 o
   0   3  27       1016.14       1180.74        76.54 o
  -6   4  27         20.36        -16.63        64.69 o
  -5   4  27        268.82        284.17        81.84 o
  -4   4  27        302.37        290.62        50.92 o
 -10   0  28       1242.25       1297.63        77.88 o
  -8   0  28        876.43       1062.78       109.12 o
  -6   0  28        298.74        538.86        97.91 o
  -4   0  28         28.62        222.72        88.94 o
  -2   0  28         15.51         45.59        76.98 o
   0   0  28       1184.72       1203.28       109.86 o
 -11   1  28         47.76        103.38        79.86 o
 -10   1  28        442.68        670.14        70.37 o
  -9   1  28        211.97        340.06        95.66 o
  -8   1  28          1.38        274.29        93.42 o
  -7   1  28        287.65        360.24        85.95 o
  -6   1  28        100.20        126.31        78.47 o
  -5   1  28        287.07        366.96        85.20 o
  -4   1  28        616.33        891.63       107.62 o
  -3   1  28         65.34        218.24        83.71 o
  -2   1  28        448.22        589.68        94.92 o
  -1   1  28         57.04         63.53        89.69 o
   0   1  28         31.92         99.40        82.21 o
   1   1  28         30.69        138.30        61.89 o
  -9   2  28         14.29        234.68        85.95 o
  -8   2  28        506.99        542.60        95.66 o
  -7   2  28        100.78        136.02        84.45 o
  -6   2  28        155.70        260.84        87.44 o
  -5   2  28       1129.24       1222.71       110.61 o
  -4   2  28        130.93        302.69        89.69 o
  -3   2  28        461.80        641.25        96.41 o
  -2   2  28        310.74        293.72        89.69 o
  -1   2  28        430.52        482.81        94.17 o
  -6   3  28          0.49         65.77        82.96 o
  -5   3  28          2.39        150.22        83.71 o
  -4   3  28         61.16        140.51        81.46 o
  -7   0  29        646.92        673.39        95.66 o
  -5   0  29         14.19         14.20        79.97 o
  -3   0  29        224.82        399.10        97.16 o
  -8   1  29        131.82        267.56        85.95 o
  -7   1  29         20.01        241.40        85.95 o
  -6   1  29         58.32         29.90        80.72 o
  -5   1  29        344.15        587.44        95.66 o
  -4   1  29         12.69         89.69        81.46 o
  -3   1  29        484.61        606.13       106.13 o
                                                
